# Supplementary material for: Transcriptomic analysis of the temporal host response to skin infestation with the ectoparasitic mite Psoroptes ovis
Source: BMC Genomics. 2010 Nov 10;11:624. doi: 10.1186/1471-2164-11-624 (PMC3091762; doi:10.1186/1471-2164-11-624)
Supplement: Additional file 1 — Gene lists for individual clusters. The file contains the list of genes represented in each of the individual gene expression clusters described in the text. This file includes gene symbol annotation where available, Agilent probe ID, fold change data for each gene at each time point compared to baseline (Time = 0) and the Benjamini & Hochberg FDR corrected p-values for each individual probe. [file 1471-2164-11-624-S1.XLSX]

## Sheet: Cluster 1 genes
Gene	Probe ID	Fold Change 1 hpi	Fold Change 3 hpi	Fold Change 6 hpi	Fold Change 24 hpi	FDR corrected p-value
TMEM123	A_70_P030486	19.2996	3.25086	1.17168	-1.03697	1.44825e-11
CD83	A_70_P052226	9.14206	5.54372	3.42089	1.47055	1.44497e-10
ATF3	A_70_P071436	7.47826	3.2257	1.9109	-1.29004	1.7464e-10
CYR61	A_70_P059746	5.44254	4.90862	3.83336	1.63761	1.05849e-08
BTG2	A_70_P047196	5.26998	3.18805	1.50479	1.08955	1.16482e-10
EGR1	A_70_P041731	4.51219	1.99815	1.10494	-1.36329	1.15471e-06
CYR61	A_70_P059746	4.48807	4.37464	3.53405	1.61378	1.05849e-08
CYR61	A_70_P059746	4.45385	4.28188	3.43626	1.62672	1.05849e-08
GPR171	A_70_P052406	4.40644	3.14508	3.6469	2.1616	8.2338e-05
GADD45B	A_70_P009501	4.08047	2.38449	1.49372	1.21818	8.13459e-08
ZFP36	A_70_P030386	3.90755	2.41768	1.35913	-1.02198	2.8561e-07
EGR1	A_70_P041731	3.72299	1.69291	1.01737	-1.87425	1.15471e-06
RGS1	A_70_P025036	3.64196	3.0469	2.70377	1.47706	0.0104097
JUNB	A_70_P041671	3.59812	2.39398	1.59735	-1.0154	6.57297e-10
JUNB	A_70_P041671	3.56694	2.4347	1.5967	-1.00757	6.57297e-10
EGR1	A_70_P041731	3.44287	1.49554	-1.03063	-1.47787	1.15471e-06
TNF	A_70_P030271	3.43979	1.30199	1.52816	1.29935	0.00132988
SCFD1	A_70_P050386	3.43658	2.36672	1.56559	1.01298	9.813e-08
EGR1	A_70_P041731	3.30834	1.42057	-1.07512	-1.46448	1.15471e-06
	A_70_P027066	3.24245	1.76946	1.16888	-1.19476	1.59684e-11
FOS	A_70_P001561	3.18273	1.25896	-2.13518	-1.80403	0.000167463
NR4A1	A_70_P029451	2.98976	1.43642	-1.1221	-1.18222	1.45151e-11
DUSP1	A_70_P037211	2.92502	1.2171	-1.554	-1.87297	6.08476e-09
C17orf37	A_70_P006696	2.85146	1.15943	-1.06275	1.08977	5.21922e-07
	A_70_P023001	2.65557	2.31854	-1.15065	-1.40001	8.84683e-05
NPPC	A_70_P051316	2.58642	1.68704	1.09534	-1.47494	0.00027424
NPPC	A_70_P051316	2.53103	1.55026	1.09449	-1.38618	0.00027424
EGR1	A_70_P041731	2.49749	1.33173	-1.16136	-1.45641	1.15471e-06
GEM	A_70_P063336	2.23959	1.29277	-1.97858	-1.8884	4.15087e-10
CCNL1	A_70_P033091	2.14953	2.01314	1.49583	1.10276	1.19018e-08
	A_70_P071851	2.13121	-1.07121	-1.27441	1.0884	0.0178574
EGR3	A_70_P040546	2.12169	1.38226	-1.15436	-1.69892	6.03872e-07
BDA20	A_70_P056336	2.00809	1.70924	1.42414	-2.29277	0.00720998
ZBTB10	A_70_P003481	1.89977	1.52748	1.1864	-1.21309	3.79706e-07
NFIB	A_70_P058226	1.8306	1.42065	-1.28354	1.11643	3.74219e-07
ELL2	A_70_P007996	1.82942	1.55348	1.09703	-1.30727	1.07169e-05
JUND	A_70_P041716	1.79523	1.2335	-1.36692	-1.44669	4.78901e-07
SFTPC	A_70_P039301	1.71351	1.43689	-1.05006	-1.20445	0.000100905
MEF2C	A_70_P017786	1.62133	1.01476	-1.4039	1.45149	8.72048e-07
PRRX1	A_70_P027971	1.57952	-1.02752	-1.37555	1.57095	0.00014576
MARK1	A_70_P055991	1.5652	1.37322	-1.1374	-1.30256	0.000784068
CXCR4	A_70_P016872	1.48161	1.2521	1.10315	2.05899	0.000253518
TIMP3	A_70_P049816	1.3531	1.27703	1.06455	-1.66706	1.03438e-06

## Sheet: Cluster 2 genes
Gene	Probe ID	Fold Change 1 hpi	Fold Change 3 hpi	Fold Change 6 hpi	Fold Change 24 hpi	FDR corrected p-value
IL6	A_70_P039706	103.29	771.652	193.043	15.1762	4.0349e-13
CCL2	A_70_P020946	6.71676	35.697	22.8791	8.3163	1.2064e-09
CXCL2	A_70_P061331	18.799	22.685	8.82788	1.73507	7.5331e-12
	A_70_P017741	5.20264	19.0895	18.9572	6.56075	4.50261e-11
SELP	A_70_P039517	2.04161	18.0995	12.5112	2.67871	3.06166e-13
SOCS3	A_70_P046781	5.56064	18.0345	16.0801	5.21373	9.22283e-12
CSF3	A_70_P016861	1.96405	17.6166	5.83224	-1.01186	2.01e-09
SELP	A_70_P039517	1.99569	17.1448	11.0675	2.52827	3.06166e-13
PDE4B	A_70_P028156	2.68093	17.0869	10.2223	4.21049	5.26385e-11
TNFAIP6	A_70_P046591	2.00155	16.7181	11.9564	4.5253	2.63376e-11
LGALS14	A_70_P039337	6.75994	16.4509	20.4724	14.5975	0.000447608
CD69	A_70_P003931	13.5719	16.3759	14.4786	2.9309	4.1095e-07
PTGS2	A_70_P039257	4.76733	16.2699	5.21042	1.22283	2.16683e-10
IL1B	A_70_P039761	4.9462	14.6304	5.69142	1.6596	1.97211e-08
CREM	A_70_P012577	6.88255	14.5217	10.2082	7.59233	7.28354e-11
CREM	A_70_P012577	6.54869	13.958	9.89516	7.23811	7.28354e-11
PTGS2	A_70_P039257	3.78899	13.7132	4.62005	1.17075	2.16683e-10
	A_70_P052421	7.0393	13.6977	5.67287	1.87006	1.9126e-10
CCL4	A_70_P016701	6.2231	12.6064	7.11575	1.44646	5.10359e-06
PLAT	A_70_P053411	1.97492	10.8951	7.17531	3.56286	4.67543e-09
C5AR1	A_70_P041821	2.48466	9.70236	7.27564	7.23398	5.29157e-10
C5AR1	A_70_P041821	2.52794	9.67282	7.071	7.21213	5.29157e-10
SLC28A3	A_70_P006291	1.665	9.29971	9.16437	7.81297	2.92371e-08
SDC4	A_70_P067236	2.37066	8.96198	6.56937	1.54706	6.53544e-12
TFPI2	A_70_P005636	2.57491	8.82307	6.07253	2.01073	3.25577e-09
ICAM1	A_70_P030136	2.48873	8.80997	4.96528	1.79339	1.12879e-09
CH25H	A_70_P055936	5.41694	8.09449	4.46598	2.08882	3.4227e-09
ERRFI1	A_70_P046796	4.34055	7.91563	3.21408	1.28332	9.82927e-10
LGALS15	A_70_P012537	3.92151	7.88376	5.1317	2.05023	2.39373e-05
CREM	A_70_P012577	3.79194	7.69909	5.05808	3.57031	7.28354e-11
LGALS15	A_70_P012537	3.76497	7.38345	5.03952	1.94065	2.39373e-05
TRIB1	A_70_P051826	2.41779	7.06483	6.98185	2.87997	1.19759e-07
SELE	A_70_P039691	4.9796	7.04646	3.56304	2.80762	4.94351e-09
ST3GAL1	A_70_P060166	2.29367	6.69758	5.0242	1.80833	1.34787e-07
IRF1	A_70_P050981	2.40897	6.54297	3.76278	1.91588	4.71869e-06
IL4R	A_70_P009526	1.67637	6.3671	5.89957	2.59684	2.11803e-12
	A_70_P055381	2.05339	6.32086	5.10064	1.52994	4.26455e-09
SPI1	A_70_P036786	1.37708	6.20705	5.32819	5.56748	2.03818e-08
TMEM49	A_70_P029221	2.70083	5.95478	5.44171	3.50842	1.99239e-12
RELB	A_70_P052556	1.40846	5.90497	4.15532	1.65017	1.9789e-10
NCF4	A_70_P070006	1.95194	5.746	5.35799	4.46191	3.89361e-08
NFKBIA	A_70_P068111	3.41173	5.54879	2.81515	1.1766	1.16185e-09
TLR2	A_70_P050917	2.28908	5.36132	3.94457	3.17708	1.59684e-06
NFKB2	A_70_P052271	1.61475	5.09262	3.40814	1.9198	7.77101e-10
BIRC3	A_70_P057591	1.34402	4.94524	4.38741	1.54978	3.94229e-11
NFKB1	A_70_P035796	-1.00821	4.90369	3.7955	1.42125	2.4129e-12
RCAN1	A_70_P039651	3.49679	4.89281	3.59237	1.06683	5.76062e-12
	A_70_P011651	1.20485	4.87935	3.90392	1.46587	2.40354e-09
SLCO4A1	A_70_P008776	3.13647	4.58018	2.00007	1.67429	0.00454062
	A_70_P064486	1.04719	4.4837	1.89772	-1.63399	2.25009e-06
TNFRSF18	A_70_P007606	1.76587	4.47613	3.46964	2.13638	2.4567e-08
ELF3	A_70_P063516	1.77914	4.43238	3.16398	1.37791	5.58379e-11
RASSF5	A_70_P064411	1.03799	4.31919	2.16716	1.69927	8.48639e-06
	A_70_P048626	1.12995	4.30582	3.13569	1.38199	4.64418e-12
BCL3	A_70_P069846	1.38188	4.03685	2.00777	1.21772	0.00013844
NFKBIZ	A_70_P018791	3.88987	3.99388	2.50438	1.32173	6.55441e-11
TLR2	A_70_P050917	1.78625	3.79942	2.88578	2.33066	1.59684e-06
SGMS2	A_70_P000356	1.67925	3.77919	1.548	-1.33062	1.77981e-07
PFKFB3	A_70_P054076	2.0836	3.74756	2.5105	2.06652	1.17967e-07
POMC	A_70_P039551	1.65622	3.72312	2.56051	1.58604	7.76146e-07
NFKBIE	A_70_P034391	1.78459	3.71659	2.12695	1.63792	6.01095e-07
TRIB1	A_70_P051826	1.96049	3.71288	3.63868	1.19127	1.19759e-07
NGFRAP1	A_70_P008296	1.65742	3.62218	2.35813	2.04246	0.00307264
THBS1	A_70_P027486	1.7179	3.49021	2.79027	3.14687	1.42124e-06
CXCL16	A_70_P057176	1.35311	3.37414	2.73985	1.33731	4.529e-09
VEGFA	A_70_P050921	1.62001	3.36129	3.3538	1.6062	8.30394e-08
IFNAR2	A_70_P030247	1.2197	3.35772	3.02326	2.09882	1.16482e-10
IFNAR2	A_70_P030247	1.17416	3.34174	3.03762	2.08926	1.16482e-10
THBS1	A_70_P027486	1.70417	3.3289	2.75877	3.04531	1.42124e-06
VEGFA	A_70_P050921	1.6289	3.3029	3.24843	1.60854	8.30394e-08
	A_70_P000366	1.743	3.29804	2.05811	1.13809	1.54495e-10
NUP98	A_70_P045331	1.79786	3.25244	2.23062	1.17878	1.12546e-09
GADD45A	A_70_P070981	1.4263	3.17928	2.1875	1.08443	1.842e-09
EBF4	A_70_P047836	1.03078	3.13641	2.6705	1.12973	2.94196e-12
BHLHB2	A_70_P026861	2.19856	3.13123	2.86702	1.42281	2.5688e-07
NFKBIB	A_70_P029281	1.36362	3.12065	2.66112	1.55723	6.66332e-11
ETS1	A_70_P062106	1.6688	3.09023	2.72439	1.82366	3.04822e-05
MAPRE1	A_70_P006201	1.43388	3.04563	2.1513	-1.19563	1.96867e-05
MYC	A_70_P030412	2.16305	3.0364	1.97532	1.09959	3.77098e-08
BHLHB2	A_70_P026861	2.10947	3.03182	2.63904	1.36917	2.5688e-07
IL1A	A_70_P051176	2.65392	3.02023	1.02358	-1.49608	3.2145e-08
MYC	A_70_P030412	2.16037	3.00527	1.97897	1.12783	3.77098e-08
IL1A	A_70_P051176	2.53477	2.99596	-1.00051	-1.57982	3.2145e-08
KCNK1	A_70_P000016	1.49863	2.97856	2.81182	1.50039	1.07432e-08
TINAGL1	A_70_P059441	1.43523	2.95418	1.92341	-1.05802	3.7598e-08
POMC	A_70_P039551	1.47486	2.91533	1.98757	1.29355	7.76146e-07
HIF1A	A_70_P021866	1.4034	2.88486	2.29181	1.48653	0.000659348
PLEKHO2	A_70_P029286	1.21763	2.88113	2.40264	2.59959	2.8129e-07
MCL1	A_70_P016391	1.5631	2.82691	2.41963	1.8802	5.27274e-06
MCL1	A_70_P016391	1.65524	2.81902	2.40734	1.93934	5.27274e-06
MYD88	A_70_P007636	-1.00534	2.79028	2.43544	1.70371	5.2529e-09
TOP1	A_70_P062871	1.04287	2.77366	1.82665	-1.02889	8.87037e-11
CCNL1	A_70_P033091	2.47787	2.74831	1.84523	1.0477	1.19018e-08
RUNX1	A_70_P009676	1.37966	2.74525	2.6722	2.1182	5.7505e-07
CD46	A_70_P071071	1.69333	2.72067	2.55238	1.59445	2.83235e-07
TIPARP	A_70_P045211	2.2641	2.71456	1.42277	1.12888	2.83563e-06
STXBP2	A_70_P054256	1.15197	2.69602	2.0444	1.0949	7.59963e-11
LRG1	A_70_P004596	1.20189	2.69161	2.1966	1.58156	4.16026e-05
RGS2	A_70_P006726	2.03437	2.69033	1.68386	1.23275	3.51952e-06
	A_70_P048566	2.04525	2.68846	2.27237	1.41691	8.11471e-05
UAP1	A_70_P039191	1.10683	2.68094	2.24725	1.3508	3.67675e-09
EPB41L2	A_70_P071466	1.48666	2.67399	1.63205	-1.23178	2.81328e-08
BCL2L11	A_70_P007991	1.17249	2.64926	2.57057	2.42836	6.74733e-07
OSBPL3	A_70_P040856	1.75619	2.64548	2.18843	1.59148	2.49708e-05
RRS1	A_70_P042176	1.10915	2.63081	2.60501	1.46518	5.15506e-12
GMPPB	A_70_P067506	1.17311	2.60755	2.29944	1.41801	0.00101065
	A_70_P010566	1.1811	2.57772	2.46081	1.85215	7.14592e-09
DNAJB1	A_70_P005466	1.54112	2.57724	1.26298	-1.74731	2.38422e-08
TWISTNB	A_70_P051681	1.35434	2.56628	2.40184	1.23091	5.85891e-13
RGS2	A_70_P006726	1.95709	2.53756	1.71297	1.23193	3.51952e-06
	A_70_P062711	1.91582	2.53464	1.2443	1.1816	6.30415e-06
RUNX1	A_70_P009676	1.11497	2.52484	2.01194	1.54374	5.7505e-07
TIFA	A_70_P058331	1.05515	2.50665	2.33805	1.63247	1.45009e-06
STX11	A_70_P070731	1.31856	2.50295	2.35964	1.91803	1.26841e-09
MEOX1	A_70_P006326	1.19193	2.49833	1.05491	1.41783	0.00137433
HSPA6	A_70_P003981	-1.1402	2.48475	1.68509	1.16193	0.0177608
RRS1	A_70_P042176	1.00565	2.47984	2.52285	1.13462	5.15506e-12
	A_70_P040541	1.14431	2.47706	2.28508	1.05308	0.0124133
C6orf145	A_70_P042791	1.71882	2.47586	-1.13789	1.03661	4.42549e-06
SOCS2	A_70_P065606	1.63452	2.47013	2.13143	1.269	7.85245e-09
CEACAM1	A_70_P056871	1.28086	2.45166	2.27094	2.07985	5.66117e-05
RPS20	A_70_P003086	1.79918	2.44223	1.99599	1.5894	0.00062709
	A_70_P018206	1.08778	2.44021	2.4345	1.58549	1.99418e-05
MYD88	A_70_P007636	1.04421	2.43535	2.40107	1.63292	5.2529e-09
GRAMD1A	A_70_P011251	1.14812	2.43471	1.92635	1.32504	2.58228e-09
KCTD10	A_70_P042446	1.19812	2.41329	2.09207	1.37633	1.05374e-09
	A_70_P056301	1.60556	2.39358	1.08037	1.63001	0.0127584
ETS2	A_70_P041301	2.33804	2.37837	1.84334	1.14643	6.12023e-05
SLC2A1	A_70_P026061	1.51942	2.36833	1.45965	1.41956	0.0176755
FKBP5	A_70_P022381	1.23228	2.35963	1.51969	1.05563	0.0115327
TLR4	A_70_P049611	1.32684	2.35574	1.93626	1.18547	0.000289171
	A_70_P023911	-1.087	2.35276	1.34885	-1.13015	0.0494076
	A_70_P007841	1.92019	2.34912	2.0551	1.23872	2.83509e-06
SLC2A1	A_70_P026061	1.4971	2.3479	1.51364	1.45889	0.0176755
DENND4A	A_70_P017986	1.47083	2.34663	1.72787	1.13348	0.00010092
ADAMTS1	A_70_P057221	2.08891	2.34525	2.09095	1.09425	1.2064e-09
SYNCRIP	A_70_P058286	1.65316	2.34305	2.22697	1.10666	2.63267e-07
	A_70_P019401	1.22648	2.3189	2.08827	1.23296	1.49238e-05
TLR4	A_70_P049611	1.24424	2.29403	2.02292	1.30183	0.000289171
ETS1	A_70_P062106	1.17104	2.2136	1.86821	1.46756	3.04822e-05
DENR	A_70_P053406	1.45888	2.21213	1.85904	1.23683	2.26541e-05
NOD2	A_70_P067981	-1.11032	2.19834	1.63861	1.04123	2.3332e-06
RRAD	A_70_P050166	-1.00706	2.18352	1.52111	-1.36333	8.21934e-11
MARCKSL1	A_70_P015971	-1.0266	2.17971	2.04614	1.05933	1.72397e-06
	A_70_P007411	1.36895	2.17907	1.77487	2.07806	0.00598141
TRAF3	A_70_P024912	1.05021	2.16935	2.04955	1.55197	8.22192e-05
IER5	A_70_P041886	1.90963	2.16812	1.70651	1.21792	1.69056e-06
NOD2	A_70_P067981	-1.06922	2.1561	1.56177	1.01663	2.3332e-06
PAF1	A_70_P014121	1.32102	2.13224	1.78011	1.23365	4.15806e-10
THUMPD1	A_70_P024981	1.29793	2.13014	1.91598	1.06882	1.68847e-06
TRAF3	A_70_P024912	-1.19581	2.11245	1.83997	1.33083	8.22192e-05
GNG2	A_70_P018401	1.34037	2.11188	1.82303	1.89717	0.00223414
TNFRSF12A	A_70_P067461	1.08811	2.09788	1.92398	1.35836	1.44296e-08
	A_70_P062071	-1.04172	2.08384	1.86943	1.51352	9.20539e-06
	A_70_P005011	1.1463	2.08111	1.68687	1.42893	0.000576512
VEGFA	A_70_P050921	1.36011	2.06822	2.06408	-1.08736	8.30394e-08
TNS4	A_70_P048896	1.57386	2.06551	1.88378	1.38186	6.54597e-06
RGS2	A_70_P006726	1.68345	2.04995	1.44065	1.09845	3.51952e-06
RPL18A	A_70_P069026	1.50851	2.04888	1.97425	1.27424	4.05785e-06
CXCR7	A_70_P034381	1.37681	2.04418	-1.16538	-1.22811	2.11956e-07
	A_70_P055866	1.54728	2.03849	1.83853	1.48228	0.00307259
MCL1	A_70_P016391	1.61625	2.03449	1.7747	1.4118	5.27274e-06
	A_70_P044916	1.57938	2.03271	1.90023	1.20243	2.83183e-07
TNFRSF10B	A_70_P046286	-1.18851	2.01583	1.72884	1.10624	4.57618e-07
EGID-51602	A_70_P025846	1.25847	2.01283	1.81662	1.21572	1.34083e-06
NAMPT	A_70_P008167	1.40024	2.00601	1.21981	1.16602	0.0209701
SAMD4A	A_70_P035761	-1.60033	1.96122	1.92479	-1.11435	2.60171e-08
SCD	A_70_P039361	1.63337	1.95022	1.20964	-1.02922	0.0271462
TRAF3	A_70_P024912	-1.17802	1.91741	1.75326	1.25309	8.22192e-05
DUSP23	A_70_P010841	1.05291	1.90692	1.43438	-1.1177	0.000374235
IER3	A_70_P038626	1.5533	1.85766	1.36632	-1.5233	8.49289e-08
ABTB2	A_70_P022596	-1.26122	1.83633	1.16598	-1.57115	5.15264e-08
HIVEP2	A_70_P044711	-1.29864	1.82224	1.46532	-1.47178	1.27245e-10
TIMM13	A_70_P059261	1.31049	1.81963	1.50719	-1.16928	4.00851e-05
SLC7A1	A_70_P051546	1.19128	1.79004	1.4925	-1.2435	1.99818e-06
	A_70_P069781	1.20828	1.77825	1.11725	-1.3521	2.71794e-06
DDX5	A_70_P001836	1.14268	1.76759	1.39199	-1.44508	2.90504e-09
RHOB	A_70_P000301	1.60502	1.75531	-1.00019	-1.5082	1.05645e-07
ELL2	A_70_P007996	1.61733	1.73964	1.09052	-1.16306	1.07169e-05
PCTK2	A_70_P040771	1.06559	1.72555	1.52639	-1.30225	7.10406e-07
	A_70_P035046	1.17538	1.67708	1.32417	-1.31963	2.48437e-05
ARRDC4	A_70_P047626	1.05643	1.67297	1.52256	-1.40451	0.00935414
PPP1R3C	A_70_P037391	1.47609	1.65339	1.24886	-1.62688	2.40987e-07
RHOB	A_70_P000301	1.45195	1.64613	1.01728	-1.3104	1.05645e-07
RNF19B	A_70_P065841	1.20281	1.63733	1.1991	-1.27248	0.00218147
PRDM1	A_70_P063111	1.35008	1.62017	1.3018	-1.41595	0.000935269
CDC42EP3	A_70_P020216	1.28609	1.60851	-1.53641	-1.49558	0.000368262
GLUL	A_70_P060731	1.08524	1.6045	1.0941	-1.38688	0.00159813
CFI	A_70_P038351	1.22901	1.41453	-1.10615	2.24675	0.00818832

## Sheet: Cluster 3 genes
Gene	Probe ID	Fold Change 1 hpi	Fold Change 3 hpi	Fold Change 6 hpi	Fold Change 24 hpi	FDR corrected p-value
PTX3	A_70_P010837	4.40949	168.715	317.201	77.0995	5.22391e-16
MMP1	A_70_P026537	1.64128	115.764	302.808	293.318	1.68272e-13
MMP1	A_70_P026537	1.23697	86.9505	237.055	229.247	1.68272e-13
PTX3	A_70_P010837	3.88562	127.85	225.634	55.4193	5.22391e-16
CXCL5	A_70_P058706	5.47208	119.985	218.007	123.664	1.09197e-11
SDS	A_70_P029911	11.0587	88.9619	134.31	78.6598	1.99239e-12
MT1E	A_70_P037411	1.72637	41.6687	76.9428	37.1158	4.32901e-15
PLEK	A_70_P009271	5.15817	43.9925	48.7618	25.8543	7.74019e-12
MS4A8B	A_70_P068456	4.80807	29.8083	45.208	34.2566	1.66488e-11
SOD2	A_70_P067986	1.72581	15.9036	31.4732	9.47799	4.46044e-13
SOD2	A_70_P067986	1.72661	15.7401	31.2446	9.55707	4.46044e-13
SOD2	A_70_P067986	1.36364	14.8296	27.849	9.7691	4.46044e-13
SERPINE1	A_70_P035871	2.29226	16.7003	22.2803	14.451	7.50608e-13
FCN1	A_70_P005306	3.07286	11.2504	20.6018	20.4645	0.000514855
IL13	A_70_P039456	11.2721	12.2137	20.3054	3.28387	5.53828e-05
LGALS14	A_70_P039337	6.40152	15.2669	19.2816	13.7268	0.000447608
ARG2	A_70_P068011	5.23608	15.6572	19.0659	11.0519	3.77786e-12
HK3	A_70_P047291	3.15073	10.4268	18.6766	10.5644	2.11956e-07
IL8RA	A_70_P058806	1.96985	12.4203	17.2358	10.1913	3.32743e-10
SAMSN1	A_70_P052066	5.27932	16.4941	17.0106	7.92572	4.07938e-11
SVAL1	A_70_P070786	3.06101	8.54802	16.3763	5.66189	4.52987e-06
SRGN	A_70_P058711	3.16165	11.1234	14.9251	13.2951	2.68297e-10
TNFSF13B	A_70_P068026	1.58681	7.91239	14.8615	10.7791	2.96115e-09
PDPN	A_70_P051976	1.35285	8.00602	14.4551	8.22968	1.63005e-12
ARG2	A_70_P068011	4.07587	11.7782	14.4015	8.61144	3.77786e-12
TNFSF13B	A_70_P068026	1.60934	6.88871	14.0501	9.82247	2.96115e-09
LGALS9	A_70_P020131	4.84011	11.6682	13.54	10.3117	0.000875658
BATF3	A_70_P035131	-1.22923	5.03887	12.6246	4.57851	1.05511e-11
SLC11A1	A_70_P030357	2.39389	7.93201	12.5601	12.425	1.88334e-10
SLC2A3	A_70_P051106	5.6303	8.97832	11.7055	8.9778	2.29295e-09
IL2RA	A_70_P030161	2.7017	10.4383	11.562	5.99304	7.37629e-08
SELL	A_70_P040831	3.1236	10.3798	11.5273	5.01513	5.16388e-08
LYZ	A_70_P051227	1.86941	4.75155	11.358	7.75423	1.24017e-06
LYZ	A_70_P051227	1.88492	5.20755	11.194	7.91726	1.24017e-06
BATF	A_70_P064106	1.01135	10.3532	10.9496	4.23177	2.82574e-10
PTPRJ	A_70_P052731	1.64155	6.41511	10.5465	9.75431	3.6107e-13
SLC2A3	A_70_P051106	5.49369	8.07662	10.4246	7.64936	2.29295e-09
HCK	A_70_P013651	1.60566	6.29049	10.0299	9.03731	3.8977e-09
IL1RAP	A_70_P008711	2.33815	6.63452	9.79665	5.58943	4.80913e-06
MT2A	A_70_P009666	1.16318	6.18027	9.61539	4.31751	4.32901e-15
NRG1	A_70_P068106	1.32778	6.73703	9.56888	5.48362	3.58171e-13
SLC11A1	A_70_P030357	1.89226	5.91821	9.06367	8.89224	1.88334e-10
F5	A_70_P032141	1.61395	4.71495	8.80834	6.69404	1.97451e-08
PSCD4	A_70_P022906	1.3228	4.84311	8.53621	8.06119	2.24096e-10
IL18BP	A_70_P005221	1.18205	5.9161	8.1806	2.93527	3.6107e-13
ART4	A_70_P006456	1.71279	5.36493	7.51254	7.0431	3.20729e-07
LCP2	A_70_P046131	2.15447	5.76174	7.45339	6.30594	5.04355e-09
RHOH	A_70_P035006	2.2432	3.8943	7.3055	2.42773	4.31972e-07
DNAJB1	A_70_P005466	1.70324	3.46126	7.08906	3.57915	2.38422e-08
FYB	A_70_P014101	1.91346	6.31711	6.97944	6.48362	1.64129e-06
GLYATL2	A_70_P009266	1.40313	3.20347	6.7355	-1.09042	0.00224075
	A_70_P006186	1.05697	4.60993	6.72697	4.53247	4.34417e-12
RGS18	A_70_P042736	2.21662	3.9869	6.70117	6.65398	1.60901e-05
FAS	A_70_P041482	1.02584	2.9882	6.53908	3.37507	3.81052e-10
CD40	A_70_P026641	1.07235	5.41474	6.50261	2.26914	1.31247e-08
IL2RG	A_70_P017801	1.63592	4.09616	6.45704	5.96377	1.06468e-06
CD86	A_70_P030342	2.26188	5.73904	6.35934	6.0369	1.56831e-07
PDXK	A_70_P029966	1.1394	3.40001	6.25852	4.62964	2.09627e-14
FAS	A_70_P041482	1.02264	2.8326	5.98345	3.11269	3.81052e-10
MX2	A_70_P050121	1.90625	4.4679	5.56844	4.31518	4.4293e-10
CCR3	A_70_P051117	2.22732	3.34695	5.55955	2.97429	0.0217806
HK2	A_70_P002311	1.46927	3.78759	5.48621	3.22276	1.45076e-10
	A_70_P017746	1.32576	4.70131	5.39189	2.05591	3.29992e-14
IL2RA	A_70_P030161	1.72129	4.93972	5.20077	2.80513	7.37629e-08
TNFRSF6B	A_70_P029741	-1.18403	2.07486	5.11202	2.94022	1.44825e-11
ADA	A_70_P025276	1.12566	1.82765	5.09843	3.90453	2.55391e-09
CD97	A_70_P067246	1.80677	4.09048	4.94393	4.49552	1.65944e-06
SLC39A14	A_70_P005776	1.01765	2.43879	4.83392	1.33707	4.42124e-06
ICAM3	A_70_P064581	2.26828	4.50564	4.80001	2.76199	0.000205478
CA4	A_70_P064081	1.98488	3.07057	4.65371	3.99398	0.00252316
CEBPD	A_70_P029481	2.85077	5.91001	4.5886	2.64403	8.82988e-13
MATK	A_70_P052651	1.07482	2.22436	4.56744	2.68998	1.2415e-07
IFNGR1	A_70_P046936	1.23779	2.89892	4.51117	3.00074	1.64891e-09
BIN2	A_70_P046331	1.75631	4.10667	4.49106	4.35226	7.09912e-05
PIK3AP1	A_70_P004396	1.19285	2.80214	4.43616	4.02966	9.29179e-09
CD53	A_70_P058976	1.40464	3.34235	4.34544	4.31794	8.28391e-08
CD14	A_70_P059676	1.52199	3.59178	4.23898	2.32825	3.79062e-09
EVI2B	A_70_P045596	1.40876	3.3392	4.20357	3.64002	6.41108e-05
RRP9	A_70_P019201	1.08153	2.76912	4.19673	1.63222	1.66263e-12
ZG16	A_70_P006221	2.44855	3.58102	4.19305	1.76203	0.00239217
ACSL4	A_70_P063296	1.40107	3.01469	4.17617	2.16166	7.82474e-12
SBNO2	A_70_P064431	1.22363	3.99705	4.16274	2.38931	2.02499e-14
HNRPDL	A_70_P021411	3.24253	3.93861	4.1142	1.85401	0.00209927
HK2	A_70_P002311	1.22638	2.70194	4.10067	2.94202	1.45076e-10
GIMAP1	A_70_P025701	1.37537	2.04902	4.07912	3.17879	6.8587e-06
MYD88	A_70_P007636	1.29037	3.7763	4.07766	2.27939	5.2529e-09
CCL7	A_70_P012516	1.65526	3.3882	4.01645	2.88973	0.0364925
CD48	A_70_P065251	1.64593	3.29144	3.99795	3.75257	0.00245172
CFB	A_70_P066671	-1.14179	2.12767	3.92984	2.56748	2.65474e-07
CKAP4	A_70_P068541	1.34576	2.56542	3.91646	3.49721	1.02646e-08
	A_70_P034991	1.26944	2.21349	3.88665	3.1563	0.000234091
CD40	A_70_P026641	1.01938	3.65707	3.84233	1.51587	1.31247e-08
GK	A_70_P025196	-1.03456	2.09395	3.81383	2.38144	4.12039e-08
IL1RL1	A_70_P012056	2.28422	3.12625	3.77053	2.74969	0.000239116
PTPN2	A_70_P047746	2.0023	3.41447	3.71842	2.42135	4.08395e-07
	A_70_P055886	1.20425	3.15199	3.70256	1.64961	8.34154e-10
IL1RN	A_70_P008196	1.20495	2.342	3.64305	1.46809	0.00219983
CKAP4	A_70_P068541	1.08947	2.34652	3.56249	3.24569	1.02646e-08
EIF2AK2	A_70_P046166	1.35694	2.37094	3.54883	3.10656	8.15731e-06
	A_70_P051996	1.33534	2.87814	3.53035	1.80279	2.22554e-11
TEAD4	A_70_P029186	-1.06097	3.0685	3.43806	2.0542	4.13067e-09
	A_70_P052056	1.85171	3.20574	3.40748	2.2158	4.31412e-06
SGK493	A_70_P057751	1.16234	2.97193	3.40398	2.82398	9.90847e-10
BCL2A1	A_70_P065446	1.69256	2.96951	3.39796	2.22874	1.00236e-05
DDX21	A_70_P049006	1.10592	2.62447	3.38667	1.63816	3.87496e-12
RFTN1	A_70_P010281	-1.13098	1.44086	3.36747	2.01551	1.06468e-06
IL1R2	A_70_P005991	1.2101	2.05018	3.3401	1.39964	4.70969e-07
TRG@	A_70_P015471	1.984	2.63777	3.32071	2.61422	1.65828e-06
STAT3	A_70_P004621	1.14303	2.40135	3.31678	2.00097	1.03215e-06
CSF1	A_70_P067771	-1.33616	2.06168	3.30475	3.08997	1.05597e-06
LRRC33	A_70_P007736	1.10646	1.61482	3.28615	3.17451	0.000170168
ENPP5	A_70_P003961	1.1979	1.9032	3.2759	1.76913	6.18869e-10
	A_70_P008706	-1.10487	2.01075	3.26424	1.35313	2.86618e-10
SRM	A_70_P027721	1.09587	1.4859	3.26394	2.52865	1.20079e-12
GAL	A_70_P001472	1.13906	2.2978	3.25727	1.75459	2.03534e-05
MMP7	A_70_P016332	1.55296	2.23643	3.25671	2.57628	2.289e-08
	A_70_P049796	-1.0479	1.7679	3.25589	1.83478	3.07837e-10
ECE2	A_70_P042941	1.12671	1.81596	3.24492	1.82165	2.57633e-08
VCAN	A_70_P058496	-1.07063	1.70875	3.22203	2.60097	1.80052e-09
GFPT1	A_70_P007211	-1.3133	1.43772	3.20423	2.10062	4.36118e-08
SNX10	A_70_P035891	1.16571	2.6448	3.19099	2.49457	9.7274e-08
ADA	A_70_P025276	1.07936	1.54246	3.15929	2.71154	2.55391e-09
PTPN1	A_70_P029291	1.38582	2.45754	3.15169	1.89602	6.61708e-07
	A_70_P064076	1.40265	2.3247	3.11732	1.85647	0.0036767
CD14	A_70_P059676	1.23507	2.57124	3.08921	1.93184	3.79062e-09
EMP3	A_70_P027576	1.2309	2.4104	3.06749	2.89899	2.56284e-06
GPATCH4	A_70_P032086	1.07257	2.11445	3.05871	1.86629	3.9708e-09
VCAN	A_70_P058496	-1.0461	1.35716	3.05591	3.03753	1.80052e-09
GRRP1	A_70_P028841	1.60992	2.94438	3.05448	1.58532	1.81123e-09
CD14	A_70_P059676	1.22269	2.6878	3.04017	1.90803	3.79062e-09
	A_70_P030751	1.35139	1.89986	3.01761	2.42187	1.3221e-09
FICD	A_70_P062466	1.23147	2.6391	2.99527	1.81578	3.06219e-11
P2RY10	A_70_P064866	1.42077	2.3677	2.98871	2.74217	0.00166044
IL10	A_70_P030057	2.32778	2.1567	2.97327	2.38808	0.000140943
	A_70_P008786	1.0435	1.87216	2.96336	1.66995	1.66e-10
MGAT1	A_70_P027031	-1.04285	1.60539	2.94027	2.04994	3.37267e-10
SRR	A_70_P042001	1.01559	2.22099	2.92367	1.27423	3.77786e-12
PSMB10	A_70_P057246	-1.06469	1.11141	2.90629	2.60429	5.00464e-09
HIF1A	A_70_P021866	1.26807	2.52311	2.90546	1.47197	0.000659348
BZW2	A_70_P067786	1.166	2.16526	2.90339	1.6853	8.82988e-13
LITAF	A_70_P013501	1.18946	2.44096	2.87549	2.2837	6.55441e-11
HIF1A	A_70_P021866	1.21173	2.25644	2.86446	1.56333	0.000659348
SLC5A1	A_70_P039666	-1.32354	1.51569	2.85701	1.50195	3.85155e-05
PIK3R1	A_70_P019111	1.18686	1.88444	2.83376	2.25299	4.70195e-09
CCL5	A_70_P006791	1.2716	1.94681	2.8257	2.4889	0.00849731
SLC11A2	A_70_P007871	-1.15772	2.01824	2.80491	1.63482	1.77994e-11
SLC5A1	A_70_P039666	-1.18998	1.5333	2.79793	1.50571	3.85155e-05
SETMAR	A_70_P002376	1.45278	2.62716	2.77175	2.12806	9.80011e-07
MAK16	A_70_P057421	1.06512	2.01277	2.7572	1.87745	2.49915e-11
RRP1B	A_70_P028996	1.31125	2.5654	2.75279	1.70158	3.05254e-11
NPM3	A_70_P071471	1.12962	1.57179	2.75153	2.48904	2.16314e-12
AHR	A_70_P002831	1.61819	2.15082	2.74209	2.24448	0.000563559
HIF1A	A_70_P021866	1.24778	2.66464	2.73659	1.45054	0.000659348
CYCS	A_70_P034386	1.68845	2.35313	2.72746	1.75685	2.43054e-10
RRP12	A_70_P053391	1.01251	1.64815	2.72345	1.71581	1.13727e-12
IL10	A_70_P030057	2.04404	2.08362	2.71222	2.12325	0.000140943
PARP14	A_70_P060911	1.04829	1.35133	2.69505	2.33482	1.36085e-06
WDR77	A_70_P027331	-1.01335	1.67681	2.68089	1.98336	6.95563e-11
	A_70_P065771	1.12876	1.59951	2.67309	1.18741	1.55002e-05
SLC4A7	A_70_P018146	1.19916	2.37012	2.66828	1.79355	1.2257e-07
PRDX3	A_70_P045441	1.0737	1.7274	2.66347	1.58848	1.16693e-08
RDH10	A_70_P065351	1.0875	1.9825	2.66156	1.04633	1.44497e-10
NOLC1	A_70_P022161	1.17387	1.98879	2.64623	1.50883	1.60558e-05
S100A2	A_70_P003141	-1.18235	1.63886	2.64537	2.10718	9.29179e-09
TSR1	A_70_P071116	-1.12623	1.93447	2.63908	1.43594	4.74048e-11
MMP7	A_70_P016332	1.29557	1.75895	2.63047	1.95149	2.289e-08
PNO1	A_70_P030536	1.05851	1.74415	2.61248	1.56243	1.17101e-11
RTP4	A_70_P030131	1.2357	2.05186	2.59556	2.55048	0.00258996
GAL	A_70_P001472	1.0077	1.78502	2.59039	1.50541	2.03534e-05
XBP1	A_70_P038141	-1.22617	1.82288	2.58808	1.84114	1.30442e-10
NLRC5	A_70_P006116	1.25155	2.31933	2.58303	1.89105	1.93666e-05
XBP1	A_70_P038141	-1.22367	1.76822	2.58259	1.82706	1.30442e-10
RRP9	A_70_P019201	-1.04501	2.06744	2.57192	1.38892	1.66263e-12
CASP4	A_70_P059311	-1.08242	1.52839	2.57175	1.80064	1.34083e-06
	A_70_P023126	-1.02718	1.88169	2.56396	1.68401	1.07432e-08
B4GALT1	A_70_P018311	1.14401	1.98142	2.56083	1.62486	3.4433e-06
NT5C3L	A_70_P034311	1.26147	1.60397	2.55795	1.89144	3.01861e-06
NOL5A	A_70_P011771	1.00208	1.85929	2.5563	1.28897	4.50261e-11
RAB20	A_70_P004991	-1.15623	2.04211	2.53104	2.39503	7.0089e-08
B4GALT1	A_70_P018311	1.12584	1.8954	2.51791	1.63213	3.4433e-06
RIPK1	A_70_P066971	1.04212	1.97671	2.51674	1.59066	3.25263e-09
NEK6	A_70_P051451	1.30783	1.65878	2.49596	1.99354	1.93296e-09
AATF	A_70_P018336	1.16784	1.72581	2.4822	1.68039	4.12835e-07
HDDC2	A_70_P045901	1.50876	1.95373	2.47594	2.44123	7.50839e-08
RSL1D1	A_70_P044586	1.00243	1.94751	2.46322	1.24107	4.34014e-06
GNL3	A_70_P038946	1.17616	1.93413	2.45732	1.45258	2.73036e-07
NAT10	A_70_P019196	1.20632	1.66301	2.45676	1.35291	5.54046e-08
PPAN-P2RY11	A_70_P020751	1.12831	2.05121	2.45064	1.29391	4.14674e-08
SLC5A6	A_70_P006441	1.1371	1.35785	2.44461	1.50557	9.42507e-08
LMNB1	A_70_P028307	1.03872	2.21168	2.44026	1.97622	1.79558e-07
ANKRD1	A_70_P035536	-1.545	1.85978	2.43639	-1.3536	2.19964e-05
IFNGR2	A_70_P021266	-1.09983	1.38597	2.43484	1.97503	7.14276e-08
NOL5A	A_70_P011771	1.08015	1.96711	2.4339	1.32367	4.50261e-11
CASP3	A_70_P063856	1.57477	2.39521	2.42569	1.48895	1.28686e-09
METTL1	A_70_P063941	1.24889	1.75317	2.41969	1.5703	0.00337563
WDR45L	A_70_P033551	1.34142	2.3954	2.41679	1.64445	9.51542e-09
AHR	A_70_P002831	1.10066	1.79632	2.4141	2.23634	0.000563559
	A_70_P006351	-1.08442	1.98511	2.41079	2.34457	1.23167e-07
XBP1	A_70_P038141	-1.23395	1.76051	2.40951	1.72891	1.30442e-10
DTX3L	A_70_P054851	1.04197	1.71412	2.40872	2.03343	2.3332e-06
LMNB1	A_70_P028307	1.04182	2.36971	2.40777	1.94166	1.79558e-07
RBM47	A_70_P070846	1.42828	1.88655	2.40468	1.661	2.4306e-08
CIRH1A	A_70_P062821	-1.19035	1.76642	2.4006	1.37461	1.01769e-11
CIRH1A	A_70_P062821	1.01539	1.87679	2.39573	1.43552	1.01769e-11
	A_70_P057506	-1.02508	1.69707	2.3931	1.22439	8.16724e-07
MYBBP1A	A_70_P005851	-1.16291	1.64962	2.39011	1.48524	1.0107e-13
SLC1A1	A_70_P060736	1.09403	1.4502	2.38984	2.26601	2.63267e-07
PAK1IP1	A_70_P005406	1.29434	1.93386	2.38975	1.43895	5.06763e-08
RSL1D1	A_70_P044586	-1.04275	2.07459	2.36306	1.30967	4.34014e-06
EEF1E1	A_70_P065821	1.18761	1.8949	2.35014	1.64887	1.16715e-09
EEF1E1	A_70_P065821	1.18035	1.90528	2.34497	1.63494	1.16715e-09
HNRPDL	A_70_P021411	1.73383	2.0853	2.336	1.6908	0.00209927
NOLC1	A_70_P022161	-1.06135	1.82393	2.32763	1.44545	1.60558e-05
MMP13	A_70_P026761	-1.13466	2.03524	2.31641	1.12552	0.000256083
CASP3	A_70_P063856	1.21073	2.04193	2.3081	1.47816	1.28686e-09
DNAJB9	A_70_P071086	-1.06848	1.24547	2.30314	1.52096	3.84362e-09
PPA1	A_70_P052621	1.07539	1.6354	2.30018	1.50772	0.000239347
SLC39A14	A_70_P005776	1.03231	1.59903	2.29722	1.09604	4.42124e-06
RAB30	A_70_P064391	-1.03162	1.42345	2.29208	1.73168	1.42657e-08
WDR43	A_70_P044091	1.17904	2.19197	2.29105	1.06961	7.14276e-08
	A_70_P053236	1.20294	1.79625	2.28667	1.50013	1.36756e-05
ZAP70	A_70_P062006	1.60493	1.80247	2.28617	1.81067	0.00211288
NMI	A_70_P068406	1.15882	1.59719	2.283	2.18997	1.09538e-07
GZMB	A_70_P040956	1.08504	1.69522	2.28128	1.96776	0.00055929
DDX56	A_70_P055651	1.03849	1.77304	2.28077	1.61908	9.32575e-07
ARMET	A_70_P010241	-1.29384	1.13939	2.2771	1.79112	5.51081e-08
AKAP2	A_70_P000206	-1.09094	1.55542	2.27311	1.19927	2.00549e-09
FAM136A	A_70_P055476	-1.00493	1.55117	2.27039	1.49064	5.88754e-08
IMP4	A_70_P043161	-1.14263	1.37105	2.26967	1.50958	1.64129e-06
EEF1E1	A_70_P065821	1.20486	1.96436	2.26625	1.62824	1.16715e-09
	A_70_P025181	-1.02605	1.35624	2.26504	1.72759	2.69902e-09
PDE3B	A_70_P015381	1.22891	2.05604	2.265	1.88947	0.000266349
ACTR3	A_70_P033911	1.32272	2.21476	2.26363	1.71175	1.82196e-06
ABCF2	A_70_P046581	-1.01509	1.54458	2.25932	1.68839	1.26841e-09
KIAAO133	A_70_P022661	-1.05945	2.0742	2.25895	1.4374	1.78116e-06
DAPP1	A_70_P031751	1.77729	1.83386	2.25152	1.80976	0.000124393
NOP16	A_70_P011591	1.13009	1.68987	2.24838	1.79457	1.19983e-12
LYAR	A_70_P039081	1.18784	1.4327	2.24553	1.7714	1.35771e-08
TNIP1	A_70_P030861	-1.0388	1.93365	2.23562	1.47195	5.93211e-06
IFI16	A_70_P061946	1.13283	1.84329	2.23453	1.46061	6.5934e-05
NOP14	A_70_P064131	-1.07965	1.54873	2.23011	1.44301	8.86211e-06
FAM49B	A_70_P054331	1.00014	1.76885	2.22626	2.17753	1.09714e-07
NOL1	A_70_P033206	-1.00933	1.79653	2.21893	1.36654	1.10508e-09
ATP13A3	A_70_P063711	1.00629	1.79873	2.21169	1.12128	1.5338e-09
TANK	A_70_P047126	-1.01125	1.65374	2.21036	1.36585	6.00442e-07
TAP1	A_70_P051721	-1.03903	1.62085	2.20931	2.06425	1.38169e-05
ITGB6	A_70_P026752	-1.15452	2.1378	2.2077	1.43762	4.57618e-07
FCGR2B	A_70_P010766	1.1623	1.79742	2.20341	1.50325	2.08416e-05
C15orf48	A_70_P053186	-1.20921	1.50683	2.20115	1.72349	0.00140344
CD47	A_70_P059281	-1.26048	1.26249	2.20075	1.87943	2.65908e-11
C1orf163	A_70_P007501	-1.23325	1.85061	2.20048	1.38255	1.01689e-09
PRSS2	A_70_P071031	1.03407	1.74009	2.19852	1.79639	0.00304713
SPRED1	A_70_P008271	-1.06074	1.71645	2.19657	1.13455	1.56367e-08
GNL2	A_70_P063586	1.18559	1.92535	2.19193	1.30912	1.16345e-08
KIAA0020	A_70_P005081	1.08717	1.6899	2.19173	1.31128	2.63969e-07
IL1R1	A_70_P038856	-1.02655	1.84984	2.18216	2.1124	6.01331e-08
IFNAR1E	A_70_P030382	1.02284	1.89157	2.1805	2.09243	2.82585e-11
	A_70_P006521	1.52352	1.96334	2.17921	1.90491	7.9613e-05
TAF9	A_70_P005551	1.08526	1.40073	2.17796	1.57835	3.95352e-05
CD46	A_70_P071071	-1.02482	2.04633	2.17567	1.72458	2.83235e-07
BYSL	A_70_P054546	1.15099	1.92964	2.16768	1.29675	1.41108e-11
NHP2	A_70_P033476	-1.05874	1.36067	2.16676	1.58803	8.34154e-10
	A_70_P012781	1.00446	1.95388	2.16165	1.2372	2.48483e-08
E2F4	A_70_P041986	-1.08267	1.30455	2.16055	1.62796	1.83877e-09
DDX27	A_70_P022761	1.08829	1.43567	2.16055	1.53481	1.32384e-08
TARS	A_70_P060616	-1.06983	1.41462	2.14707	1.29647	3.04314e-08
C9orf19	A_70_P032696	-1.23992	1.69753	2.1462	2.14308	1.16345e-08
GPD1	A_70_P041596	1.46883	1.75894	2.13822	2.04752	0.00188536
USP19	A_70_P055496	-1.00011	1.4595	2.13145	1.44755	4.86444e-07
FBL	A_70_P060146	1.00961	1.40096	2.13128	1.75354	1.44825e-11
DDX18	A_70_P035146	1.12382	1.76732	2.12983	1.18328	1.86653e-09
METTL13	A_70_P064406	1.29526	1.56178	2.12572	1.60294	4.60254e-07
SIGLEC14	A_70_P010621	1.04604	1.76254	2.11429	1.66416	1.25093e-05
ATP1B1	A_70_P039582	1.07574	1.66318	2.10815	1.44911	0.000557748
CASP3	A_70_P063856	1.0254	1.80114	2.10081	1.55114	1.28686e-09
RCL1	A_70_P052616	-1.03842	1.26309	2.09742	1.52087	0.000167523
TFB2M	A_70_P057761	-1.06634	1.44004	2.09463	1.34802	6.82268e-07
SLC16A1	A_70_P026262	1.13907	1.45697	2.09071	1.17695	0.00223414
TIMM8A	A_70_P046246	-1.07602	1.42947	2.08531	1.22727	8.34154e-10
ATP1B1	A_70_P039582	1.04356	1.67711	2.08124	1.44531	0.000557748
AATF	A_70_P018336	1.04759	1.15136	2.08111	1.55354	4.12835e-07
	A_70_P003106	-1.17091	1.57639	2.07835	1.49581	0.000336497
RBM19	A_70_P006656	1.16731	1.51982	2.07722	1.60703	8.1574e-08
ADSS	A_70_P038166	-1.06399	1.44815	2.07417	1.45586	5.76537e-07
FTSJ3	A_70_P021666	-1.22857	1.576	2.06617	1.19526	6.10651e-10
THBD	A_70_P031861	1.46924	1.97844	2.06523	1.42608	6.08331e-05
PSME3	A_70_P045546	-1.03513	1.37683	2.0629	1.43284	7.4142e-09
AHR	A_70_P002831	1.03281	1.52088	2.05877	1.92374	0.000563559
RRP9	A_70_P019201	-1.01367	1.84735	2.0556	1.17517	1.66263e-12
MKI67IP	A_70_P058516	1.18538	1.90247	2.04978	1.38401	4.65006e-12
POLD3	A_70_P006466	1.23475	1.60431	2.03354	1.71615	0.020157
SP110	A_70_P042376	1.1369	1.29326	2.02255	1.64005	0.000182681
RPLP2	A_70_P060141	1.35121	1.96658	2.02007	1.02302	1.30329e-10
UFM1	A_70_P013001	1.03489	1.57077	2.01844	1.37051	6.56736e-10
WDR46	A_70_P067181	-1.14658	1.24437	2.0182	1.42374	8.01627e-09
	A_70_P004721	1.36371	1.87087	2.01269	1.25491	1.09254e-05
RPS4Y1	A_70_P006811	1.03646	1.54827	2.00965	1.71477	7.04118e-13
MGAT2	A_70_P060206	-1.00764	1.47364	2.00397	1.55086	1.40199e-10
CHKA	A_70_P017831	1.15483	1.92398	2.00102	1.72832	6.04799e-05
ISG20L2	A_70_P067211	-1.032	1.82651	1.99588	1.21531	4.79565e-09
IL27RA	A_70_P006006	-1.22196	1.22809	1.99515	1.70524	1.9601e-06
CCDC137	A_70_P063931	-1.03452	1.63996	1.9922	1.38843	4.26694e-12
ADFP	A_70_P051346	-1.02124	1.68957	1.99192	1.57212	7.22604e-06
ADFP	A_70_P051346	-1.02838	1.68216	1.98982	1.53068	7.22604e-06
IL27RA	A_70_P006006	-1.17851	1.28167	1.96797	1.52757	1.9601e-06
POLR1C	A_70_P068391	-1.07377	1.56308	1.95993	1.37739	1.62518e-09
	A_70_P002421	-1.0768	1.2499	1.94514	1.52235	1.93296e-09
NDFIP2	A_70_P062836	1.15821	1.66697	1.93603	-1.13883	4.24284e-08
RRP15	A_70_P033071	-1.17594	1.30242	1.90842	1.1215	3.99459e-07
	A_70_P037746	-1.15455	1.42156	1.89335	1.45362	6.38472e-05
CD44	A_70_P067896	-1.34418	1.27588	1.88127	1.47432	6.18745e-07
RCL1	A_70_P052616	-1.07998	1.13744	1.87898	1.37437	0.000167523
SURF6	A_70_P011501	-1.20119	1.24476	1.87313	1.16184	5.30578e-08
NDFIP2	A_70_P062836	-1.10275	1.51064	1.85975	-1.02047	4.24284e-08
CCDC86	A_70_P055826	-1.14207	1.44714	1.85706	1.17462	2.47788e-07
G3BP1	A_70_P001671	-1.20421	1.28182	1.84822	1.16337	1.05463e-06
	A_70_P027361	-1.23175	1.17611	1.83103	1.40364	6.99588e-05
C9orf114	A_70_P007416	-1.2575	1.31874	1.81837	1.25649	0.000688357
CISH	A_70_P042246	-1.25288	1.5829	1.81534	-1.04577	7.21212e-06
TSFM	A_70_P047316	-1.12018	1.15209	1.81509	1.77054	2.23437e-10
GEMIN4	A_70_P047926	-1.11914	1.29427	1.81467	1.30185	5.04355e-09
POLR2D	A_70_P062791	-1.18133	1.3903	1.8063	1.14204	6.57297e-10
NOLA3	A_70_P036101	1.08104	1.55	1.80478	-1.1425	0.00032069
IL17RA	A_70_P035266	-1.31179	1.18992	1.80188	1.39127	0.00232176
IL17RA	A_70_P035266	-1.37164	1.24443	1.78899	1.31748	0.00232176
SRPRB	A_70_P056561	-1.19146	1.11772	1.78628	1.57852	0.00013212
	A_70_P011466	-1.42729	1.20503	1.78018	1.73564	0.0172628
	A_70_P019261	-1.24252	1.60452	1.77024	1.07685	3.51509e-07
PRNP	A_70_P012607	1.02745	1.56638	1.76988	-1.14899	1.52146e-06
SLC1A4	A_70_P039186	1.04719	1.17548	1.74691	-1.30541	0.00151518
WDR12	A_70_P061846	-1.15589	1.31668	1.74314	1.11749	1.57471e-09
PRNP	A_70_P012607	1.05335	1.56926	1.74161	-1.15776	1.52146e-06
GCS1	A_70_P005186	-1.38975	-1.06858	1.73337	1.36796	3.17873e-06
KCTD12	A_70_P018176	-1.17407	1.42193	1.72912	1.67911	0.00173841
	A_70_P028141	-1.2786	1.41268	1.70559	1.20418	8.6261e-09
	A_70_P066256	-1.16515	1.77247	1.68309	1.02798	0.00044529
HSPA5	A_70_P012921	-1.33666	-1.05009	1.67885	1.12151	1.41242e-06
DAXX	A_70_P052241	-1.25224	1.4954	1.67697	1.20038	4.20511e-07
SIRPA	A_70_P028091	-1.28078	1.39991	1.65365	1.5832	2.53566e-05
HSPA5	A_70_P012921	-1.35806	-1.05961	1.62392	1.07926	1.41242e-06
HSPA5	A_70_P012921	-1.36431	-1.0737	1.61997	1.11887	1.41242e-06
FGL2	A_70_P065851	-1.61149	-1.01359	1.59072	1.40344	0.000873209
SLC1A3	A_70_P014861	-1.1631	-1.00328	1.48175	-1.35478	4.03036e-05
HSPA5	A_70_P012921	-1.43404	-1.04004	1.47302	1.06861	1.41242e-06

## Sheet: Cluster 4 genes
Gene	Probe ID	Fold Change 1 hpi	Fold Change 3 hpi	Fold Change 6 hpi	Fold Change 24 hpi	FDR corrected p-value
IL8	A_70_P039661	58.9892	422.271	311.029	617.386	4.04245e-15
SPRR2A	A_70_P068186	1.5691	3.94173	46.219	324.471	4.99389e-11
IL8	A_70_P039661	29.1433	201.443	152.249	291.748	4.04245e-15
CSN2	A_70_P039416	1.14242	5.76464	62.5053	174.68	6.61797e-11
SPRR2E	A_70_P051052	1.18514	7.71438	68.5554	163.192	4.23309e-11
LTF	A_70_P030196	3.19527	13.0538	32.1375	121.898	1.28586e-11
SPRR2E	A_70_P051052	1.03528	5.41927	45.5837	109.734	4.23309e-11
S100A9	A_70_P010201	3.27658	26.9247	75.4672	90.8765	3.02958e-14
ASGR2	A_70_P065951	1.14083	5.97335	31.1929	66.3899	2.00113e-11
S100A12	A_70_P033336	2.53539	19.1835	58.0065	66.3388	3.29992e-14
UPP1	A_70_P030506	1.55677	16.5282	44.5741	45.8199	3.29992e-14
SAA2	A_70_P019681	-1.68782	2.57216	9.81655	40.2736	2.26895e-11
SAA2	A_70_P019681	-1.60504	2.55057	9.77438	36.7014	2.26895e-11
FOLR1	A_70_P018251	1.10415	2.42903	9.95417	31.9631	1.48009e-09
LYZ	A_70_P051227	1.60062	1.74702	5.20142	28.5167	1.24017e-06
CLEC4E	A_70_P003522	2.43607	11.6039	12.3683	27.4326	1.07824e-08
CLEC4E	A_70_P003522	2.21762	10.6371	10.9675	24.4947	1.07824e-08
ISG17	A_70_P030156	2.62885	14.4876	17.6506	24.3319	1.08296e-07
LYZ2A	A_70_P016801	2.01592	4.70306	11.291	19.9976	1.10211e-08
ASGR1	A_70_P042821	1.10906	2.06474	5.00994	12.5581	1.29472e-06
PLAUR	A_70_P017866	2.87701	9.9106	9.32348	11.1478	1.24684e-09
LILRB3	A_70_P010131	2.0789	7.40908	9.13368	10.9863	1.58663e-11
TNC	A_70_P018186	-1.43606	1.42993	2.75072	9.82896	3.57436e-09
C17orf60	A_70_P020761	1.68991	3.69023	7.45741	9.00293	3.84242e-08
LILRA1	A_70_P020581	2.02097	4.10184	8.20528	8.71991	1.05476e-06
REGAKINE1	A_70_P039462	-1.26874	-1.52398	1.1968	8.23686	1.589e-08
REGAKINE1	A_70_P039462	-1.29135	-1.55973	1.17566	8.16661	1.589e-08
AGR2	A_70_P052951	2.02393	2.82863	5.1031	7.93908	1.26305e-05
SPS-40	A_70_P002816	1.75446	3.94609	5.44187	7.73535	2.46117e-09
CTLA4	A_70_P015716	2.00836	5.08612	7.23014	7.72481	1.50289e-08
TIMP1	A_70_P051411	1.00399	3.31666	5.78652	6.8277	2.32872e-14
SPI1	A_70_P036786	1.40819	4.22297	6.05185	6.57803	2.03818e-08
TIMP1	A_70_P051411	1.0147	3.42348	5.81738	6.53947	2.32872e-14
HCLS1	A_70_P036871	1.13877	2.34129	5.12725	6.43363	6.60059e-08
	A_70_P062061	1.31575	1.83516	3.20161	6.40726	5.9203e-06
CLEC4A	A_70_P035601	1.17891	3.48503	5.59123	6.39937	2.39045e-10
PSCD4	A_70_P022906	1.43091	4.7967	6.0519	6.29958	2.24096e-10
COTL1	A_70_P016121	1.58829	3.42257	5.28808	6.26167	2.91797e-07
C4BPA	A_70_P017591	1.14345	3.05244	4.60564	6.13755	1.23025e-06
CFP	A_70_P010216	1.23471	2.37602	3.80872	6.09496	2.18884e-08
LYN	A_70_P017431	1.46457	3.62977	5.46717	5.98694	6.34671e-10
B4GALNT1	A_70_P046081	-1.14435	1.44084	3.28665	5.95187	2.2439e-07
CLEC4G	A_70_P000066	-1.42674	1.03923	2.10813	5.92415	6.42843e-07
EVI2A	A_70_P036091	1.72274	2.35964	4.43593	5.84573	2.78021e-08
FCER1G	A_70_P002706	1.09369	2.63596	3.92116	5.72731	1.84559e-07
FCER1G	A_70_P002706	1.07832	2.53988	3.82784	5.72661	1.84559e-07
SAMHD1	A_70_P001076	1.29707	2.96562	4.88683	5.63407	2.84181e-10
CORO1A	A_70_P030696	1.58174	3.01713	4.57422	5.53108	7.10794e-06
SERPINB1	A_70_P047516	1.27637	2.78715	4.29822	5.41139	3.81204e-08
ITGB2	A_70_P030171	1.4458	2.04762	3.26678	5.37911	2.13338e-05
FCGR1A	A_70_P013681	1.09435	1.26296	2.00782	5.37267	3.87262e-09
CLEC6A	A_70_P008211	1.30042	2.70627	4.48271	5.36218	4.0744e-07
LAT2	A_70_P056586	1.12202	1.7686	3.8861	5.32291	1.00109e-07
ITGB2	A_70_P030171	1.4358	2.03625	3.27005	5.22785	2.13338e-05
CSF2RA	A_70_P004176	1.38414	3.32474	4.41632	5.06277	9.35148e-07
	A_70_P001071	1.4166	2.60693	3.70303	5.02984	3.7169e-05
AIF1	A_70_P010106	1.15244	1.37928	1.9926	4.94268	9.01606e-08
	A_70_P049921	1.29712	2.39525	4.05367	4.87692	1.79273e-08
FGFBP1	A_70_P005996	1.34528	2.32498	2.86834	4.87347	3.01192e-06
FCGR3A	A_70_P048106	1.17389	3.02967	4.29327	4.73083	7.03207e-08
FGD3	A_70_P022511	1.62976	3.24326	4.62351	4.69511	1.28288e-05
HP	A_70_P038041	1.18569	3.34748	4.60925	4.69325	1.60956e-06
SAMHD1	A_70_P001076	1.01544	2.19688	4.04685	4.67831	2.84181e-10
CD86	A_70_P030342	1.96233	4.48044	5.23959	4.65875	1.56831e-07
DOK2	A_70_P002146	1.0325	1.1941	2.10824	4.65736	0.00151908
OAS1	A_70_P052396	1.26497	2.33991	3.63595	4.63655	2.50917e-05
ADAM19	A_70_P051471	1.21731	3.55817	4.40236	4.61281	3.77786e-12
ADM	A_70_P015291	1.24612	2.35056	2.27016	4.60661	1.5355e-10
ADORA3	A_70_P051241	-1.09473	1.12343	1.73358	4.56312	5.80353e-08
SASH3	A_70_P045746	1.4219	1.81484	3.39219	4.55796	1.03651e-05
CLEC6A	A_70_P008211	1.23624	2.10884	3.68624	4.49452	4.0744e-07
ASRGL1	A_70_P013346	1.09838	2.48754	3.81359	4.47765	9.62797e-07
CYBB	A_70_P021811	2.17003	2.691	2.83022	4.4485	0.00022093
CLEC2D	A_70_P062841	1.57988	3.55207	4.37115	4.4266	3.62138e-06
ASRGL1	A_70_P013346	1.1408	2.18382	3.77481	4.40675	9.62797e-07
SAMHD1	A_70_P001076	1.21083	2.43123	4.22931	4.36878	2.84181e-10
TNFAIP8L2	A_70_P030746	-1.06464	1.17792	2.15486	4.36588	9.813e-08
	A_70_P019021	1.3151	2.4141	3.38353	4.34245	3.06156e-07
ASRGL1	A_70_P013346	1.11463	2.33357	3.85138	4.21824	9.62797e-07
USP9Y	A_70_P002156	1.21456	2.66549	1.44447	4.19333	4.26457e-07
CYBB	A_70_P021811	1.71511	3.16311	2.51501	4.1927	0.00022093
AMICA1	A_70_P070226	1.51578	3.02132	3.087	4.18804	8.78331e-05
C1orf38	A_70_P045551	1.1609	2.97134	3.65786	4.18791	1.18661e-06
LGMN	A_70_P030792	-1.10861	-1.05038	1.49215	4.17926	2.28297e-09
FXYD5	A_70_P047666	1.37502	2.00045	2.22862	4.13701	6.1473e-07
C4BPA	A_70_P017591	-1.49719	-2.31161	-1.56824	4.12345	1.23025e-06
ADM	A_70_P015291	1.26128	2.58289	2.27412	4.10543	1.5355e-10
MMP19	A_70_P029896	-1.00487	1.06805	1.01797	4.0716	8.3625e-10
FN1	A_70_P038056	-1.20238	-1.08491	1.34892	4.05748	3.83798e-10
CYBB	A_70_P021811	1.9954	2.62652	2.61707	4.0263	0.00022093
SLC7A3	A_70_P006576	1.48017	3.09302	3.86864	3.9356	6.2678e-05
F13A1	A_70_P010561	-1.07231	-1.19219	1.10098	3.90596	2.21516e-07
SNX20	A_70_P045761	1.33614	2.99387	3.59874	3.89084	2.66034e-05
LILRA4	A_70_P027756	1.20175	3.31604	2.82573	3.8697	6.88576e-05
LCP1	A_70_P061986	1.31283	2.11921	3.16764	3.85523	4.70969e-07
PSTPIP1	A_70_P027751	1.4176	2.92471	2.7083	3.80364	8.43455e-05
LGMN	A_70_P030792	-1.09642	-1.046	1.46525	3.78299	2.28297e-09
CTSS	A_70_P057096	-1.03653	-1.06785	1.36106	3.76101	2.4944e-06
KIAA0748	A_70_P035441	1.50681	2.38457	3.19747	3.71592	0.000128152
ALOX5AP	A_70_P016781	1.045	1.31713	1.51544	3.65281	0.0174402
CLEC7A	A_70_P008201	1.28038	2.36286	3.59714	3.65135	1.33868e-05
ALOX5AP	A_70_P016781	1.03944	1.29081	1.50625	3.59959	0.0174402
MX1	A_70_P039536	1.29006	1.51657	2.63312	3.59451	0.000253256
PLAC8	A_70_P038861	1.37278	1.45526	2.16769	3.58572	4.36088e-05
CPXM1	A_70_P029341	1.24323	2.35802	2.97269	3.57455	5.14108e-10
ACACA	A_70_P063266	1.82396	2.13008	3.12783	3.51564	0.00138721
PLAU	A_70_P055736	-1.0822	2.22349	2.23081	3.51538	3.97964e-08
LCP1	A_70_P061986	1.13039	2.29473	3.161	3.51521	4.70969e-07
PIK3CD	A_70_P009241	1.34853	2.5144	2.92032	3.50245	1.59199e-08
INPP5D	A_70_P005266	1.17513	1.82534	2.72665	3.45004	0.00382625
CD200R1L	A_70_P004556	1.11014	1.5071	2.50132	3.43606	0.00347066
FKBP11	A_70_P020536	1.01137	1.98417	3.2403	3.40878	1.15603e-12
FBP2	A_70_P063416	-1.20361	1.03564	1.9952	3.4066	9.46386e-08
	A_70_P048371	1.08272	1.75288	2.75975	3.35884	1.79101e-06
MRC1	A_70_P049276	-1.30051	1.17131	1.6934	3.32181	7.78771e-06
SDF2L1	A_70_P042956	1.0115	1.07826	1.61731	3.31404	2.25786e-11
PDIA5	A_70_P035556	1.11852	1.00643	1.58329	3.3045	2.89073e-13
	A_70_P015896	1.26915	1.99878	3.09214	3.25409	8.82045e-06
IRF8	A_70_P063996	1.36768	2.46686	1.88514	3.25229	2.48839e-05
FCER1A	A_70_P026027	1.26404	1.31464	1.55014	3.23216	0.00552686
FCER1A	A_70_P026027	1.17553	1.32482	1.49675	3.22698	0.00552686
RENBP	A_70_P010246	1.29451	1.42315	1.04351	3.19511	0.000482339
APRT	A_70_P027731	1.03519	1.54842	3.16352	3.18717	1.57541e-08
CGREF1	A_70_P060136	1.102	2.19453	1.66974	3.18361	0.0187934
CTSS	A_70_P057096	-1.0852	-1.00763	1.28506	3.17059	2.4944e-06
RNASE6	A_70_P037256	1.29571	1.47674	1.66326	3.16998	0.0264899
TGFBI	A_70_P029796	-1.51753	-1.32655	1.51008	3.14771	7.13958e-06
	A_70_P071956	1.40948	2.11559	2.72159	3.14103	0.00182613
IRAK4	A_70_P041036	1.3058	1.95842	2.93484	3.12389	1.85886e-08
PSMB8	A_70_P071596	1.11204	1.12876	2.11964	3.09682	1.09786e-05
FGF7	A_70_P029931	1.00198	1.44471	2.04652	3.04527	2.77084e-07
PLXNC1	A_70_P002431	1.02241	1.51665	1.91001	3.03213	0.000284463
PSMB9	A_70_P062926	1.02495	1.40469	2.47382	2.99941	3.04645e-07
IRF8	A_70_P063996	1.24161	2.23565	1.82184	2.99769	2.48839e-05
IRAK4	A_70_P041036	1.41022	1.90608	2.76397	2.91435	1.85886e-08
GMIP	A_70_P023181	1.22461	1.67928	2.24136	2.89577	6.89252e-07
DEFB1	A_70_P048551	1.32514	1.65394	1.90576	2.8928	0.0264529
	A_70_P040506	1.14047	1.08878	1.32024	2.88433	2.45454e-05
PFKFB4	A_70_P055901	1.25346	1.98976	1.86591	2.88141	2.0517e-06
TBXAS1	A_70_P028681	1.04091	-1.07786	1.83265	2.87634	6.92929e-08
ARPC1B	A_70_P030451	1.15975	1.25602	1.76546	2.87453	3.60636e-07
PSME2	A_70_P046726	-1.03983	1.19985	2.14988	2.87314	3.84729e-12
PSME2	A_70_P046726	-1.01192	1.18353	2.11735	2.87152	3.84729e-12
PKM2	A_70_P032296	1.08172	1.20565	1.67354	2.86999	4.6728e-10
XAF1	A_70_P037801	1.28727	1.76617	2.15555	2.8527	0.000784068
PRSS23	A_70_P051632	1.16144	1.58288	2.12524	2.85263	8.9665e-10
IKZF1	A_70_P052306	1.21812	1.50696	2.41399	2.84239	0.00137082
AMICA1	A_70_P070226	1.34424	2.43407	2.24867	2.82464	8.78331e-05
HMHA1	A_70_P005471	1.14959	1.44071	1.76866	2.82166	7.97932e-07
FGF7	A_70_P029931	-1.19886	1.39152	1.94283	2.81565	2.77084e-07
PRSS23	A_70_P051632	1.13956	1.57463	2.15183	2.79092	8.9665e-10
CYBA	A_70_P057157	-1.17728	1.14773	1.54215	2.78064	2.58655e-05
SLC7A7	A_70_P013421	1.04147	-1.28507	-1.1917	2.75908	1.12879e-09
RGS19	A_70_P070401	-1.0574	1.24545	2.18397	2.74232	2.92678e-06
LDHA	A_70_P041641	1.16685	1.69974	2.49667	2.72519	4.65882e-08
EPSTI1	A_70_P008841	1.14813	1.89017	2.01873	2.72165	0.000943774
SLCO2A1	A_70_P039586	-1.18657	1.32424	2.19347	2.71313	0.000117869
SEC24D	A_70_P058671	1.12755	1.11868	1.77139	2.71128	3.98525e-06
IGFBP4	A_70_P017096	-1.2292	-1.22037	-1.07122	2.70772	3.4869e-10
PSME2	A_70_P046726	-1.0738	1.0439	1.89471	2.70338	3.84729e-12
MSMB	A_70_P021826	1.08782	-1.3438	1.15133	2.7016	3.45249e-08
MSN	A_70_P018416	1.30646	1.52563	1.7976	2.69328	1.95602e-05
IGFBP4	A_70_P017096	-1.25399	-1.25722	-1.06836	2.69123	3.4869e-10
TLR6	A_70_P049632	1.86871	2.01843	2.27586	2.6908	0.000229621
CYBA	A_70_P057157	-1.13831	1.14515	1.54598	2.6799	2.58655e-05
S1PR4	A_70_P070201	1.09524	2.29877	2.13947	2.6795	3.7169e-05
GPX1	A_70_P058931	1.32542	1.88679	2.05055	2.67852	4.95936e-07
ANGPT2	A_70_P009366	1.36416	1.9951	1.9964	2.67511	0.00323724
C21orf7	A_70_P071061	-1.21104	1.20665	2.02997	2.66429	7.35779e-07
ADRBK2	A_70_P048321	1.26091	1.30987	1.49801	2.65789	3.33677e-05
ORC1L	A_70_P040916	1.03316	-1.07209	-1.19979	2.65678	9.79901e-10
FAM174B	A_70_P042186	1.01103	1.1859	1.58222	2.65263	4.1095e-07
LDHA	A_70_P041641	1.06846	1.60117	2.40101	2.62778	4.65882e-08
GINS4	A_70_P042706	1.46051	1.5264	1.46577	2.62335	6.23267e-08
LDHA	A_70_P041641	1.20681	1.68252	2.44542	2.61691	4.65882e-08
PRKCDBP	A_70_P020681	1.02521	-1.05754	1.20065	2.61418	2.89033e-11
CD93	A_70_P030790	1.1022	-1.25898	1.18356	2.61227	1.11192e-10
FN1	A_70_P038056	1.01895	1.55348	1.25578	2.6094	3.83798e-10
PARVG	A_70_P024801	1.1165	1.34411	1.70979	2.59938	0.000447544
ANXA3	A_70_P067576	1.0347	1.32488	1.8382	2.58876	3.67444e-12
IGF1	A_70_P051091	-1.03028	1.08725	-2.1379	2.58614	0.00983816
RTP4	A_70_P030131	1.24401	2.05695	2.56715	2.58228	0.00258996
ME3	A_70_P035911	1.06301	1.11784	1.47702	2.56538	1.67537e-06
PECAM1	A_70_P017976	1.06539	1.06566	1.52177	2.53961	1.59514e-06
C1QTNF5	A_70_P011266	1.04663	1.38109	1.79849	2.5307	8.98566e-11
HMOX1	A_70_P016071	-1.89317	-1.20048	1.13959	2.52427	0.00176023
EFEMP2	A_70_P038106	-1.32059	-1.10991	1.23859	2.52019	3.35737e-09
IFITM1	A_70_P007346	1.16152	1.55613	1.94616	2.51998	0.000191928
NQO2	A_70_P033081	1.29852	1.61907	1.87505	2.51931	1.04901e-08
TRAF3IP3	A_70_P028096	1.23919	1.40195	1.87155	2.51331	0.00117742
LIPA	A_70_P001916	1.18028	1.23149	1.4487	2.50655	8.83958e-05
GSDMD	A_70_P030716	1.34929	1.32789	1.19849	2.49297	4.47777e-06
SLC46A1	A_70_P014041	1.30334	1.21841	1.16386	2.47526	8.75183e-05
RGS14	A_70_P008951	1.22485	1.61899	1.78604	2.46617	0.00637767
CYBB	A_70_P021811	1.37413	1.71086	1.7353	2.45971	0.00022093
	A_70_P053026	1.04785	1.73217	2.20262	2.44895	5.22748e-07
TMEM154	A_70_P044301	1.13522	1.73693	2.27241	2.44812	9.71103e-06
AKR1C4	A_70_P050535	1.40952	1.30728	1.21562	2.44381	0.0020656
PHACTR1	A_70_P046746	1.46295	1.52106	1.21704	2.44157	0.000104645
	A_70_P050056	-1.26596	-1.27603	1.07451	2.4387	2.05947e-08
LRRC25	A_70_P017776	-1.08798	1.2685	1.53305	2.41817	1.75874e-07
FBN1	A_70_P036016	-1.23434	-1.52221	-1.32752	2.41454	2.7135e-09
	A_70_P005831	1.15875	1.40792	1.29652	2.4069	0.000224165
CRABP1	A_70_P058651	1.13778	-1.01783	1.04581	2.40438	0.00012717
CAPG	A_70_P029861	1.00299	1.00125	1.02628	2.39952	6.08449e-12
CTSC	A_70_P036676	-1.07654	-1.07681	1.31674	2.39518	8.83325e-07
IFITM1	A_70_P007346	1.06494	1.66925	2.00039	2.38217	0.000191928
GOLM1	A_70_P047616	1.0792	1.48153	1.76328	2.37973	3.5687e-06
	A_70_P057786	1.04389	-1.01527	1.43635	2.37432	0.000644398
VASP	A_70_P051621	1.00724	2.04175	2.35501	2.36848	1.08804e-07
CALU	A_70_P028031	-1.34845	1.04503	1.25658	2.35467	7.31991e-10
PTPN18	A_70_P052316	1.22887	1.0975	1.47841	2.35293	7.05974e-06
CD63	A_70_P058596	1.00473	1.06794	1.23121	2.33356	7.59963e-11
FN1	A_70_P038056	-1.01953	1.22756	1.26213	2.33247	3.83798e-10
CD84	A_70_P052426	1.19351	1.1497	1.50002	2.32965	1.12379e-05
ENO1	A_70_P069066	-1.07341	-1.01398	1.56186	2.32735	6.25644e-09
VSNL1	A_70_P008446	1.15937	1.03162	2.22209	2.31982	1.29399e-08
LY86	A_70_P041021	1.04001	1.11398	1.32533	2.3192	0.000126544
CMTM7	A_70_P029011	-1.01806	1.19438	1.90949	2.31736	6.48023e-10
RCN1	A_70_P050881	-1.23366	-1.18165	1.31809	2.31297	7.24796e-10
HM13	A_70_P031011	1.0321	1.26341	1.98745	2.30763	8.75148e-05
	A_70_P068246	1.17087	1.50416	1.93028	2.30554	0.000667119
PRSS23	A_70_P051632	1.01143	1.33168	1.75297	2.30396	8.9665e-10
SP140	A_70_P035446	1.16807	1.22769	1.96321	2.30382	5.08191e-07
TMEM119	A_70_P029511	-1.21077	1.25017	-1.17908	2.29721	0.0141415
TRIM6	A_70_P020181	1.14626	1.21911	2.02396	2.2961	6.44251e-05
MPEG1	A_70_P041996	-1.10084	-1.27898	-1.10972	2.28455	1.35619e-08
UGDH	A_70_P057271	1.05065	1.52342	2.23525	2.28396	0.000331356
	A_70_P043416	1.20382	1.96352	2.02039	2.28011	8.91099e-09
SEC24D	A_70_P058671	1.1564	1.23119	1.7848	2.27438	3.98525e-06
PRICKLE4	A_70_P029731	1.07359	1.34441	1.94113	2.26679	7.57669e-10
SIPA1	A_70_P059556	-1.03379	-1.09095	1.20455	2.26591	9.26985e-07
NKG7	A_70_P057166	1.04221	1.21178	1.49957	2.2658	0.000103802
RCN1	A_70_P050881	-1.01012	-1.10365	1.29	2.26291	7.24796e-10
PDGFRA	A_70_P069751	-1.17858	-1.52633	-1.18153	2.26264	3.73446e-10
ATP5G1	A_70_P030366	1.07679	1.22701	1.82591	2.26238	1.67584e-11
CSF1R	A_70_P058761	-1.41907	-1.44346	-1.09284	2.26094	4.97833e-08
PRKCDBP	A_70_P020681	1.04221	-1.05089	1.17192	2.26052	2.89033e-11
TRA@	A_70_P016851	1.08345	1.0825	1.97659	2.25674	0.00374414
LEPRE1	A_70_P050041	-1.11427	-1.31943	-1.0926	2.2521	3.34859e-08
GNAI2	A_70_P030436	1.27402	1.36126	1.37538	2.24596	6.41108e-05
GPX7	A_70_P030736	1.03109	1.04074	1.27131	2.24506	1.07772e-09
CD5	A_70_P016757	1.32568	1.61954	1.9354	2.23617	0.00016579
BACE2	A_70_P018046	-1.09439	1.25665	1.62397	2.23102	7.86449e-10
VAMP5	A_70_P042031	1.24269	1.18435	1.22791	2.22896	2.50819e-06
SP100	A_70_P061786	1.02367	1.32566	1.92816	2.22304	3.83584e-05
ILF3	A_70_P015116	1.33322	1.78054	2.00933	2.22286	1.65429e-07
IFI30	A_70_P020866	-1.08347	-1.02154	1.27881	2.21899	2.25117e-07
ENG	A_70_P038331	-1.07665	-1.33386	1.24143	2.21425	3.79872e-06
SLAMF7	A_70_P045991	1.16687	-1.13436	1.13729	2.2137	0.00151881
GSTP1	A_70_P060256	1.13852	1.52359	1.69792	2.21132	0.00178479
TMSB10	A_70_P018031	1.11607	1.17809	1.44267	2.21016	5.3372e-08
GLT25D1	A_70_P050351	-1.18277	-1.38582	1.29299	2.20515	4.23309e-11
RRBP1	A_70_P021381	1.03477	1.29552	1.81886	2.20394	1.97615e-10
IFI35	A_70_P067316	1.15687	1.11582	1.46169	2.20293	7.3555e-07
CSGLCA-T	A_70_P051481	1.38239	1.76124	1.99239	2.20246	2.74721e-08
PPP1R1A	A_70_P019786	-1.02827	1.21381	1.28721	2.19533	2.00039e-05
GUSB	A_70_P036616	-1.30826	-1.3986	-1.09372	2.19499	7.34257e-10
CD93	A_70_P030790	-1.00073	1.12318	1.08102	2.19441	1.11192e-10
RIPK3	A_70_P041876	-1.05779	1.25777	1.60943	2.18964	4.77154e-05
INPP5D	A_70_P005266	1.32203	1.63987	2.02262	2.18768	0.00382625
DNAJB11	A_70_P042406	-1.15353	1.10077	1.94798	2.18328	3.84114e-09
CYP26B1	A_70_P042836	1.16936	1.99499	1.80806	2.17596	4.53382e-06
HSD3B7	A_70_P030456	-1.26623	-1.07554	1.08556	2.17231	3.1059e-07
APOB48R	A_70_P001391	1.1921	1.66819	2.01319	2.16406	2.73492e-06
MAN1A1	A_70_P053606	-1.18629	-1.06079	1.62824	2.15838	1.59081e-08
PGM3	A_70_P009706	1.13906	1.42032	2.13959	2.15608	3.87911e-09
CD5	A_70_P016757	1.31564	1.71113	1.96044	2.14962	0.00016579
CD68	A_70_P017951	1.06522	1.14442	1.21815	2.1484	0.00302281
POLM	A_70_P028586	1.1386	1.21204	-1.00329	2.14428	0.00171209
ENO1	A_70_P069066	-1.17941	-1.03711	1.42856	2.12837	6.25644e-09
SUSD3	A_70_P048461	-1.04336	1.5672	1.99725	2.1238	0.000117854
MTHFD1L	A_70_P014421	1.13033	1.09887	1.67062	2.121	3.09327e-05
FAM129C	A_70_P005376	-1.31827	-1.30147	1.01926	2.11815	0.000159833
GNAI2	A_70_P030436	1.0419	1.1386	1.21694	2.11753	6.41108e-05
RASA3	A_70_P018241	-1.02208	1.47972	1.5546	2.11262	1.34378e-06
FAM162A	A_70_P005921	1.01505	1.16782	1.49822	2.11025	2.20891e-09
IFNAR1E	A_70_P030382	1.03826	1.84414	2.07809	2.10948	2.82585e-11
CASP8	A_70_P060156	1.02895	1.39837	1.86838	2.10804	1.10188e-07
TKDP5	A_70_P026611	1.40608	1.98185	2.03469	2.10558	0.00757929
LIMD2	A_70_P045951	1.19478	1.59022	1.84522	2.10016	0.000989085
TOR3A	A_70_P006361	1.18768	1.45375	1.56877	2.09854	3.0976e-05
UGDH	A_70_P057271	-1.41843	1.27802	1.85046	2.09757	0.000331356
MAP7D3	A_70_P024576	-1.2393	-1.03286	-1.34055	2.09617	0.00025465
RRM2	A_70_P004271	1.04683	1.30041	-1.00949	2.09245	0.000112149
TLR6	A_70_P049632	1.57836	1.77774	1.75566	2.09217	0.000229621
PARP9	A_70_P014056	-1.03807	1.10028	1.96421	2.08904	2.13923e-06
GLT25D1	A_70_P050351	-1.3161	-1.39874	1.19374	2.08794	4.23309e-11
AGPAT3	A_70_P038716	1.26908	1.67409	1.72392	2.08408	0.00226214
WISP1	A_70_P047731	-1.04403	-1.03705	-1.49524	2.083	9.17021e-08
PTPLAD2	A_70_P002246	1.00156	-1.32595	-1.12184	2.07963	8.01498e-05
DAB2	A_70_P069651	-1.05498	-1.10314	1.02266	2.07672	1.59014e-07
SLC16A5	A_70_P047411	1.302	1.12822	1.25309	2.07462	1.5729e-07
RCN1	A_70_P050881	-1.20629	-1.1645	1.24807	2.07382	7.24796e-10
NUBP1	A_70_P056886	1.27731	1.43962	1.87351	2.07346	1.03436e-10
TRIM6-TRIM34	A_70_P048331	1.12367	-1.2208	1.32256	2.07173	0.000162292
PRPS1	A_70_P055621	1.09741	1.50562	2.00058	2.07035	3.67444e-12
ILF3	A_70_P015116	1.30543	1.53113	1.79451	2.06486	1.65429e-07
IL16	A_70_P004871	1.08915	1.72655	1.61055	2.06045	0.00422269
PSME1	A_70_P058526	1.06263	1.10748	1.54185	2.05793	1.17101e-11
CAPNS1	A_70_P008151	1.03792	1.17426	1.65701	2.05658	3.79977e-09
TMEM132A	A_70_P017511	-1.14296	1.13663	1.98409	2.05395	1.57621e-06
CXCR4	A_70_P016872	1.4397	1.22067	1.0834	2.05331	0.000253518
CRELD2	A_70_P020271	-1.2713	-1.28934	1.62752	2.03859	2.72712e-05
CALR	A_70_P016866	-1.12536	-1.0646	1.54569	2.03288	5.66177e-05
ELK3	A_70_P001941	1.04774	-1.11909	1.30402	2.03252	0.0175208
	A_70_P063866	1.40572	2.00683	1.65803	2.02623	0.00530176
MAD2L2	A_70_P057571	1.12816	1.318	1.43776	2.02554	9.5717e-05
SERPINH1	A_70_P066446	-1.5493	-1.43853	1.02101	2.02429	5.88123e-08
DTYMK	A_70_P017566	1.15701	1.0652	1.31057	2.02332	2.91229e-07
CNP	A_70_P013571	-1.2523	1.03841	1.81609	2.02311	9.78837e-08
	A_70_P055576	1.38964	1.26994	1.549	2.01754	0.000137485
SERPINH1	A_70_P066446	-1.56916	-1.50777	1.01315	2.0163	5.88123e-08
NES	A_70_P030701	1.37607	1.5493	1.07952	2.01576	0.00608712
SEC61G	A_70_P003031	1.17639	1.40471	1.58547	2.01326	1.38116e-07
	A_70_P059721	1.35829	1.76847	1.59777	2.01087	1.04517e-08
RPL10	A_70_P056111	1.11199	1.10968	1.25582	2.00732	0.000289664
CKMT1B	A_70_P062041	1.05535	1.12939	1.79291	2.00456	1.89622e-06
RRM2	A_70_P004271	-1.03817	-1.08481	-1.10715	2.00354	0.000112149
KDELR3	A_70_P038426	-1.06832	-1.07872	1.0122	2.00254	4.54439e-12
ERO1L	A_70_P035396	-1.01435	1.22328	1.57741	2.00172	0.00153068
IL10RB	A_70_P007766	1.29775	1.63145	1.88256	2.00165	8.73478e-05
FUT8	A_70_P054971	1.2072	1.02499	-1.05374	1.99919	3.05426e-07
	A_70_P037466	1.12351	-1.15004	1.35989	1.98565	0.0122791
	A_70_P024131	-1.05652	1.14528	1.57757	1.96955	0.00199518
C20orf27	A_70_P042331	-1.23406	-1.20214	1.17401	1.96388	4.83272e-07
P4HB	A_70_P029376	-1.0111	-1.03458	1.3472	1.95828	4.80123e-09
HLA-A	A_70_P044471	-1.03208	1.15361	1.57699	1.95055	0.00827051
ABHD11	A_70_P013366	-1.08026	-1.08796	1.26203	1.94745	5.78542e-08
ANXA5	A_70_P036626	-1.14213	-1.08671	1.29971	1.94569	3.90194e-07
CNP	A_70_P013571	-1.21738	-1.06441	1.68625	1.94437	9.78837e-08
TWF2	A_70_P010261	-1.23332	-1.27239	1.01885	1.94198	1.42858e-06
	A_70_P047021	1.02081	-1.1467	1.29084	1.925	4.11719e-05
IRF9	A_70_P062796	-1.13797	1.63327	1.64508	1.92274	0.000149241
KDELR2	A_70_P016576	-1.05375	1.3201	1.83561	1.92136	1.08569e-10
HLA-A	A_70_P044471	-1.05033	1.20458	1.62791	1.91381	0.00827051
RGS10	A_70_P057961	-1.25777	-1.5809	1.23666	1.90499	2.98949e-07
HLA-DMB	A_70_P030971	1.07339	-1.11392	-1.12724	1.9035	0.00031159
TCIRG1	A_70_P047151	-1.11518	-1.01691	1.29452	1.89304	5.2481e-07
PFKL	A_70_P016506	-1.11107	1.1645	1.54369	1.89294	1.12879e-09
MLEC	A_70_P040876	-1.19343	-1.02297	1.54576	1.8783	4.84898e-07
FHL3	A_70_P009891	-1.08228	1.82136	1.75425	1.87766	1.95019e-05
CDT1	A_70_P051571	1.09191	1.2797	-1.11518	1.86852	0.00283209
SERPINB6	A_70_P007021	-1.11315	1.31855	1.65243	1.85814	1.96867e-05
ENO3	A_70_P022246	-1.23002	-1.13004	1.26858	1.83815	1.50586e-06
	A_70_P021596	1.00899	-1.30809	-1.0196	1.8217	6.17502e-07
GPX8	A_70_P027851	1.09931	-1.17132	-1.69654	1.81572	8.21377e-11
GREM1	A_70_P019126	-1.37814	-1.07037	1.0916	1.8108	0.0024867
TGFBR2	A_70_P022886	-1.14754	1.11224	1.07263	1.80791	1.55803e-05
ARSB	A_70_P062151	-1.31595	-1.1013	1.26128	1.80025	2.11005e-05
HEXB	A_70_P016061	1.37778	1.15053	-1.261	1.79791	0.000313973
MVP	A_70_P058971	-1.15358	-1.33014	-1.05008	1.79376	5.96019e-10
IL13RA1	A_70_P007466	-1.15908	1.00134	1.32848	1.77665	4.5554e-08
CDC6	A_70_P025936	-1.01156	-1.00272	-1.39127	1.77541	4.79691e-06
CD99	A_70_P038531	1.05313	-1.10096	-1.31459	1.76557	0.000400628
MAP2K1	A_70_P061001	-1.32211	1.06395	1.67858	1.76386	7.57551e-09
SFXN3	A_70_P017221	1.05317	-1.04033	-1.30915	1.74877	8.46607e-08
PDIA4	A_70_P068531	-1.31513	-1.30574	1.47862	1.74187	0.000221801
FKBP7	A_70_P038566	-1.05879	-1.29882	-1.41583	1.73935	1.12879e-09
AIFM2	A_70_P059106	-1.01529	-1.34501	-1.69994	1.72792	1.04517e-08
SHISA5	A_70_P017756	-1.18724	1.05249	1.49158	1.72454	4.72927e-06
GJB3	A_70_P012261	-1.25457	1.12729	1.46864	1.72238	0.000404361
IRF5	A_70_P037436	-1.38098	-1.05567	1.37298	1.71961	1.89822e-07
RPN2	A_70_P027551	-1.20408	-1.20345	1.16654	1.7192	2.36686e-08
CLCA2	A_70_P010956	-1.04925	-1.34414	-1.17541	1.71309	7.51232e-07
EMILIN1	A_70_P058906	-1.22803	-1.01848	1.30476	1.71146	0.000775688
COL4A1	A_70_P047940	-1.18148	1.03927	1.41435	1.70287	0.000842035
SGSH	A_70_P067656	1.00109	-1.14407	-1.36299	1.70107	4.4293e-10
C16orf53	A_70_P043031	-1.34894	-1.12133	1.13831	1.70084	0.00010007
FAM149A	A_70_P006266	1.12519	-1.27698	-1.37494	1.6935	6.51136e-06
IKIP	A_70_P022386	1.07124	-1.22746	-1.34703	1.69157	6.29192e-09
HLA-DMA	A_70_P066716	1.00207	-1.30743	-1.12016	1.67254	0.000835551
PGM1	A_70_P070601	-1.07636	-1.12841	-1.20568	1.66264	1.62982e-07
TPCN1	A_70_P048241	1.11296	-1.396	-1.20613	1.65968	1.34083e-06
	A_70_P036431	-1.2259	-1.04506	1.25108	1.65193	1.03663e-05
GFER	A_70_P004096	-1.37447	-1.07291	1.35938	1.62178	0.000235771
ANK2	A_70_P026926	-1.07279	-1.12263	-1.45253	1.61154	6.74902e-05
C1orf54	A_70_P065566	-1.01982	-1.15119	-1.26367	1.60537	2.52248e-06
SCARF1	A_70_P024711	1.02556	-1.14613	-1.30985	1.5897	4.52787e-07
STT3A	A_70_P009601	-1.28136	-1.05847	1.45694	1.57429	1.32776e-08
PRKRA	A_70_P018156	-1.08782	-1.05745	-1.51724	1.57298	4.88747e-06
PDIA4	A_70_P068531	-1.29161	-1.30843	1.28944	1.55369	0.000221801

## Sheet: Cluster 5 genes
Gene	Probe ID	Fold Change 1 hpi	Fold Change 3 hpi	Fold Change 6 hpi	Fold Change 24 hpi	FDR corrected p-value
ADAMTS2	A_70_P011691	-1.66451	-1.52148	-1.54712	1.53322	9.15652e-06
HSPA8	A_70_P024416	-1.70719	-1.10098	1.2488	-1.14998	1.85764e-05
ZACN	A_70_P063881	-2.00456	-1.90519	-1.45236	-1.61856	0.00026675
	A_70_P006546	-2.11945	-2.05997	-1.36652	1.16555	9.37674e-05
APOBEC2	A_70_P014301	-4.60388	-3.85428	-3.42404	-2.05114	0.00151562

## Sheet: Cluster 6 genes
Gene	Probe ID	Fold Change 1 hpi	Fold Change 3 hpi	Fold Change 6 hpi	Fold Change 24 hpi	FDR corrected p-value
SFRP4	A_70_P035986	-4.36033	-4.98766	-3.41028	-1.853	0.020891
TXNIP	A_70_P016181	-1.70249	-3.90511	-3.29732	-2.02518	1.07494e-07
TXNIP	A_70_P016181	-1.35304	-3.39609	-2.80396	-1.77293	1.07494e-07
TXNIP	A_70_P016181	-1.35565	-3.37713	-2.79322	-1.72621	1.07494e-07
	A_70_P063896	-1.53405	-2.79005	-2.45019	-1.55542	1.48758e-07
SERPINF1	A_70_P038281	-2.13458	-2.69596	-2.36462	-1.57441	7.61114e-06
FZD2	A_70_P068092	-1.34416	-2.68631	-2.45438	-1.47027	1.71497e-09
FZD2	A_70_P068092	-1.31668	-2.57417	-2.51563	-1.55231	1.71497e-09
C3	A_70_P016286	-1.69099	-2.37988	-1.2976	1.57512	0.000511297
FCGBP	A_70_P010896	-1.77808	-2.31363	-1.86299	-1.63002	0.00460324
HOXC6	A_70_P039506	-1.1673	-2.20517	-2.12776	-1.23947	0.000107396
C1S	A_70_P003126	-1.65867	-2.18565	-1.89277	-1.0964	1.23613e-06
C1QC	A_70_P038371	-1.62707	-2.16994	-1.69848	1.48339	1.96197e-05
LMO2	A_70_P020086	-1.20168	-2.11084	-1.97284	-1.24998	1.57541e-08
	A_70_P066831	-1.23661	-2.1065	-1.5818	-1.12475	1.49513e-05
STAB1	A_70_P011346	-1.30036	-2.07603	-1.82733	1.88797	2.78203e-10
LAPTM4B	A_70_P018586	-1.84523	-2.06829	-2.05537	-1.67751	0.00501329
	A_70_P061681	-1.05766	-2.06331	-1.77591	-1.20852	4.28943e-06
	A_70_P058851	-1.67442	-2.0565	-2.05221	-1.68661	3.7169e-05
THAP3	A_70_P013476	-2.04162	-2.04699	-1.87031	-1.96362	3.78192e-05
	A_70_P040776	-1.30826	-2.03827	-1.64456	-1.49674	0.000707788
LOC652526	A_70_P047781	-1.2711	-2.03566	-1.69033	-1.27951	3.02203e-06
NR2F2	A_70_P056676	-1.36942	-2.03501	-1.22484	1.23677	6.30307e-06
C3	A_70_P016286	-1.47942	-2.01079	-1.13206	1.66946	0.000511297
C3	A_70_P016286	-1.39515	-2.00796	-1.15996	1.78444	0.000511297
FLRT3	A_70_P057436	-1.23859	-2.00512	-1.91708	-1.77879	7.76578e-06
C3	A_70_P016286	-1.47273	-1.92607	-1.10964	1.69676	0.000511297
C1QA	A_70_P069126	-1.28689	-1.92405	-1.59505	1.54307	3.21241e-06
C1QB	A_70_P067951	-1.33502	-1.83484	-1.49592	1.55879	1.11886e-06
C1R	A_70_P035626	-1.43266	-1.73183	-1.34031	1.26213	7.78915e-08
APOBEC3F	A_70_P039576	-1.0284	-1.69016	-1.56391	1.61049	3.51282e-09
APOBEC3F	A_70_P039576	-1.00882	-1.64854	-1.47533	1.61482	3.51282e-09
SLC24A6	A_70_P008691	-1.10741	-1.63686	-1.34671	1.71132	9.813e-08
PLOD1	A_70_P008136	-1.14343	-1.53287	-1.48088	1.4398	3.02657e-06
PPIC	A_70_P038261	-1.22258	-1.52353	-1.45907	1.49898	9.73419e-07
GNE	A_70_P055581	1.68317	-1.38597	-1.15922	-1.25374	0.00224075

## Sheet: Cluster 7 genes
Gene	Probe ID	Fold Change 1 hpi	Fold Change 3 hpi	Fold Change 6 hpi	Fold Change 24 hpi	FDR corrected p-value
SDPR	A_70_P044736	-1.25364	-3.48221	-19.6554	-4.8519	1.99239e-12
NOSTRIN	A_70_P053306	1.44001	-1.4419	-6.63911	-1.67364	4.64418e-12
FAM13C1	A_70_P006476	1.10716	-2.48304	-5.82606	-1.55514	3.71666e-11
CDKN1C	A_70_P004976	-1.29326	-2.58924	-5.81394	-2.49754	2.94196e-12
	A_70_P043516	1.17234	-1.70307	-5.62134	-1.16673	3.67827e-14
LIX1L	A_70_P052691	1.03801	-2.0064	-5.4806	-1.36879	7.04355e-11
SCARA5	A_70_P056191	-1.98867	-2.71604	-5.27474	-5.10522	5.24872e-08
COL3A1	A_70_P047726	-2.23353	-4.04083	-5.07104	-1.55863	7.95586e-07
COL3A1	A_70_P047726	-2.02937	-4.0709	-4.99276	-1.51056	7.95586e-07
COL3A1	A_70_P047726	-2.17905	-3.49425	-4.89737	-1.53568	7.95586e-07
DACT1	A_70_P069676	-1.10576	-2.11016	-4.73485	-2.91964	9.52095e-05
COL3A1	A_70_P047726	-1.83894	-3.24138	-4.67261	-1.50834	7.95586e-07
ABCG2	A_70_P039641	-1.04569	-1.85284	-4.62226	-2.21976	1.02717e-10
ZCCHC24	A_70_P065486	-1.28955	-2.49726	-4.62049	-1.23636	6.29038e-11
DMKN	A_70_P009881	-2.55069	-3.71957	-4.57696	-3.53218	3.89361e-08
	A_70_P063796	-1.03483	-2.45118	-4.52737	-3.42044	2.19087e-09
COL3A1	A_70_P047726	-1.82583	-3.52854	-4.3845	-1.4714	7.95586e-07
GATA6	A_70_P024011	1.08173	-2.27613	-4.25309	-2.51673	5.51319e-08
	A_70_P043191	-1.52099	-2.62967	-4.09541	-3.09615	1.23516e-06
AGTR1	A_70_P030096	-1.29329	-2.42856	-4.09289	-1.57135	0.000607615
DST	A_70_P049536	1.16242	-1.51091	-4.07619	-2.24915	1.02381e-10
NR3C2	A_70_P041847	1.39922	1.04259	-4.07593	-2.20741	5.63674e-10
TCEA3	A_70_P048246	-1.1266	-1.66461	-4.05649	-3.76939	6.81246e-08
	A_70_P063446	1.04531	-1.1694	-4.02724	-1.04662	0.000124402
PDK4	A_70_P024246	2.23599	1.15137	-4.00777	-2.01411	7.77194e-08
APOBEC3A	A_70_P028571	-1.25888	-1.84264	-3.95902	-2.51754	2.68124e-09
RPS23	A_70_P001658	-1.60091	-2.79004	-3.87467	-1.33059	8.48861e-06
DST	A_70_P049536	1.10606	-1.47706	-3.82235	-2.21493	1.02381e-10
CXCL10	A_70_P039366	-1.03236	-2.4593	-3.70892	-1.7862	0.0377256
	A_70_P037271	-1.1647	-1.58171	-3.70414	-1.91825	1.54402e-10
DMKN	A_70_P009881	-2.18687	-2.64465	-3.64292	-2.69652	3.89361e-08
C20orf82	A_70_P052606	1.16484	-1.61602	-3.59053	-2.56242	1.16482e-10
	A_70_P035581	-1.37721	-2.55978	-3.57304	-1.60742	4.12018e-05
DDAH2	A_70_P018001	-1.22369	-1.79658	-3.5696	-1.38985	6.73573e-12
RUNDC3B	A_70_P014846	1.03079	-1.71048	-3.54964	-2.05351	7.6401e-05
DBP	A_70_P064061	1.06954	-1.86843	-3.52967	-1.89177	1.12879e-09
	A_70_P056146	-1.05824	-2.13392	-3.52374	-1.9982	3.67827e-14
FNDC5	A_70_P013576	-1.09578	-1.64681	-3.51689	-1.42071	7.91645e-11
CAPN5	A_70_P069531	-1.05953	-1.94899	-3.50986	-1.9379	7.96011e-09
COL1A2	A_70_P024221	-1.81476	-2.8502	-3.49583	-1.99234	0.00013557
FIBIN	A_70_P069571	1.17718	-2.07587	-3.47795	-2.86857	1.99239e-12
COL1A2	A_70_P024221	-2.16571	-2.40449	-3.46739	-1.59652	0.00013557
COL3A1	A_70_P047726	-1.70594	-2.70746	-3.42181	-1.29349	7.95586e-07
COL3A1	A_70_P047726	-1.90629	-2.73103	-3.42112	-1.52866	7.95586e-07
	A_70_P060641	-1.078	-1.84423	-3.40871	2.23045	4.45384e-09
GAS1	A_70_P006641	1.02075	-3.24763	-3.37116	-1.88239	2.30746e-15
LILRB3	A_70_P010131	-2.07036	-3.00199	-3.3677	-1.54545	1.58663e-11
COL1A2	A_70_P024221	-1.96703	-2.99465	-3.3479	-1.5761	0.00013557
ASPN	A_70_P067826	-1.21571	-1.71198	-3.33997	-2.2817	9.37674e-05
C10orf10	A_70_P030741	-1.80134	-1.86573	-3.33415	-2.68428	0.00175142
COL3A1	A_70_P047726	-1.47852	-2.20409	-3.32407	-1.2571	7.95586e-07
COL1A2	A_70_P024221	-1.78668	-2.92479	-3.21677	-1.57812	0.00013557
IL20RB	A_70_P055976	-1.39989	-2.16513	-3.1881	-1.99706	1.59684e-11
COL1A2	A_70_P024221	-1.79262	-2.50172	-3.17837	-1.52534	0.00013557
NDRG4	A_70_P008371	-1.17025	-1.36562	-3.17535	-2.29208	7.65906e-07
NPNT	A_70_P054651	-1.07899	-1.73286	-3.14624	-2.35778	2.31491e-11
FHL1	A_70_P038346	-1.25953	-1.54633	-3.12548	-2.77779	7.42499e-08
	A_70_P048791	1.00041	-1.42328	-3.1192	-1.99623	5.9745e-11
MYCN	A_70_P012481	-1.23414	-1.61742	-3.11488	-3.03153	7.35708e-05
COL1A1	A_70_P024621	-1.39864	-2.16371	-3.11245	1.0576	0.000867392
NR3C2	A_70_P041847	1.48271	1.09863	-3.10094	-1.93534	5.63674e-10
CCDC8	A_70_P007276	-1.29201	-2.3732	-3.07663	-1.94264	4.20163e-09
HSD17B6	A_70_P000476	-1.37396	-1.80921	-3.07069	-2.53915	7.40265e-06
KLF11	A_70_P045196	1.19408	-1.95268	-3.06204	-1.69573	5.88754e-08
KIAA1274	A_70_P057656	-1.16571	-1.59779	-3.03563	-1.44835	2.98351e-08
MXRA8	A_70_P072266	1.04829	-1.33184	-3.0141	-1.64695	2.82374e-05
WNT2B	A_70_P045016	-1.49301	-2.10168	-2.98791	-2.49192	1.59036e-06
MEF2C	A_70_P017786	1.26253	-1.80001	-2.95899	-1.37037	8.72048e-07
	A_70_P017301	-1.28223	-1.7804	-2.95294	-1.84403	1.57621e-06
GNG11	A_70_P013461	-1.00346	-1.72383	-2.94533	-1.26436	2.05312e-11
THY1	A_70_P060971	-1.68798	-2.34107	-2.93877	-1.64966	1.06862e-08
ESR1	A_70_P017071	-1.35149	-1.74598	-2.9219	-2.13026	9.18163e-09
ASPN	A_70_P067826	-1.31545	-1.6145	-2.91923	-1.90591	9.37674e-05
PCOLCE2	A_70_P063891	-1.64619	-2.19063	-2.90406	-1.46641	1.22833e-05
PIK3IP1	A_70_P038251	-1.41017	-2.33387	-2.88103	-1.55154	2.0021e-06
FMOD	A_70_P038231	-1.17154	-1.75253	-2.85779	-2.56632	7.2734e-06
COL3A1	A_70_P047726	-1.7927	-2.68529	-2.83605	-1.20137	7.95586e-07
CXCL12	A_70_P019556	-1.60789	-2.2519	-2.82573	-2.0999	3.77786e-12
NR2F1	A_70_P053151	-1.42568	-2.70441	-2.82508	-1.09988	2.50258e-07
	A_70_P044416	1.03225	-2.01086	-2.81408	-1.86971	2.21281e-10
COL1A1	A_70_P024621	-1.40652	-2.29538	-2.80991	-1.40779	0.000867392
COL1A1	A_70_P024621	-1.50232	-2.2461	-2.80928	-1.31466	0.000867392
SGCE	A_70_P068346	-1.24795	-1.6285	-2.8004	-2.41787	1.43471e-09
GEFT	A_70_P069626	-1.3309	-1.44601	-2.79934	-1.57992	0.000627685
H19	A_70_P041566	-1.17579	-1.83466	-2.79087	-1.69587	5.75544e-05
	A_70_P066821	-1.17954	-1.46668	-2.78027	-1.8225	4.69736e-08
UGT1A7	A_70_P030377	1.38642	1.03311	-2.73155	-1.68193	0.00863686
	A_70_P063691	-1.36027	-1.7225	-2.70493	-2.35107	2.27612e-07
ETV1	A_70_P037331	1.13133	-1.16204	-2.67016	2.31776	5.96019e-10
GPR116	A_70_P031881	1.05527	-2.05354	-2.63998	-1.81477	4.30834e-09
DGAT2	A_70_P018836	-1.8345	-2.10733	-2.63424	-2.4532	0.000945607
COL1A1	A_70_P024621	-1.53968	-1.57964	-2.63392	-1.43239	0.000867392
FOS	A_70_P001561	2.60296	-1.03924	-2.63249	-2.50839	0.000167463
	A_70_P065436	-1.32903	-1.70911	-2.62882	-2.47313	0.0016527
CCL21	A_70_P038301	-1.26669	-1.79455	-2.62469	1.65957	6.48023e-10
FOS	A_70_P001561	2.58801	-1.0496	-2.62407	-2.55916	0.000167463
GAS6	A_70_P011556	-1.32749	-1.75184	-2.6184	-1.21225	7.06309e-09
RPL32	A_70_P016396	1.03283	-1.45866	-2.61807	-1.63126	7.82474e-12
TNS3	A_70_P019536	1.0486	-1.82528	-2.61622	-1.20555	1.35619e-08
COL1A1	A_70_P024621	-1.54971	-2.04383	-2.61055	-1.41127	0.000867392
PBX1	A_70_P048831	1.10352	-1.3102	-2.60197	-1.34661	2.35172e-10
KLHL24	A_70_P039176	-1.11571	-2.52813	-2.59014	-1.89464	1.5973e-06
BBOX1	A_70_P045301	1.17899	-1.31969	-2.58706	-1.81494	7.74425e-09
AOX1	A_70_P000226	-1.24212	-1.6777	-2.5662	-1.18147	3.50443e-05
NTN4	A_70_P068147	-1.16744	-1.43634	-2.56147	-1.103	4.96766e-06
MAPK11	A_70_P052381	-1.13171	-1.58772	-2.56037	-1.43948	1.53936e-10
SYNE2	A_70_P019641	-1.10018	-1.41917	-2.54382	-1.8744	0.000143816
CA13	A_70_P008221	-1.18649	-1.48603	-2.53621	-1.88149	0.00036369
	A_70_P012151	1.16873	-1.21573	-2.52422	-1.54386	5.53178e-12
	A_70_P045306	1.06817	-1.26453	-2.50977	-1.25819	6.51446e-07
CD36	A_70_P055351	-1.02357	-1.42241	-2.49994	-1.46998	0.000167619
	A_70_P014291	1.07465	-1.21602	-2.49846	-1.69415	2.22211e-09
OLFML3	A_70_P059006	-1.32925	-1.69775	-2.49483	-1.16657	4.46936e-05
GLT8D2	A_70_P038586	-1.39669	-1.68312	-2.48719	-1.09458	2.56141e-07
PTPN14	A_70_P005916	-1.12282	-1.53984	-2.47932	-2.16618	3.63181e-07
ADD3	A_70_P038021	-1.23169	-1.44748	-2.46013	-1.31557	1.81815e-06
NTN4	A_70_P068147	-1.17423	-1.23092	-2.45063	-1.1182	4.96766e-06
CPE	A_70_P041276	-1.18789	-1.49829	-2.44983	-1.95165	0.00261249
APOA1	A_70_P059301	-1.28849	-1.80405	-2.44953	-1.05207	0.00157541
LAYN	A_70_P054781	-1.05947	-1.6767	-2.43496	-1.43854	2.83186e-06
NFIA	A_70_P065571	-1.00854	-1.52277	-2.43098	-1.65142	3.64727e-09
	A_70_P034466	1.06541	-1.48188	-2.42469	-2.27069	5.96019e-10
MCAM	A_70_P027266	1.19427	-1.30895	-2.42341	-1.59465	1.93574e-07
KRT15	A_70_P049411	-1.08193	-1.58278	-2.4227	1.05771	1.7989e-10
SMARCA2	A_70_P034696	-1.0415	-1.48722	-2.42237	-1.4955	1.34868e-05
ANPEP	A_70_P070501	-1.02107	-1.46027	-2.4215	-1.15288	2.0148e-05
KAZALD1	A_70_P033531	-1.35886	-1.55282	-2.41914	-2.17131	0.000259581
	A_70_P059956	-1.10208	-1.73889	-2.4165	1.2353	0.00100161
	A_70_P023081	1.10515	-1.84867	-2.41249	2.17843	2.30724e-08
	A_70_P023221	1.05049	-1.16964	-2.4064	-2.11608	4.40216e-10
PCMTD1	A_70_P057016	-1.27971	-1.8286	-2.39895	-1.90065	5.57683e-12
FXYD3	A_70_P000141	-1.23777	-1.62613	-2.37775	-1.52024	0.000199938
COL1A1	A_70_P024621	-1.41527	-1.81485	-2.37565	-1.36096	0.000867392
CPE	A_70_P041276	-1.23625	-1.69906	-2.37379	-1.90406	0.00261249
NFIA	A_70_P065571	-1.12467	-1.66027	-2.36881	-1.47627	3.64727e-09
COL1A1	A_70_P024621	-1.38869	-1.20846	-2.36736	-1.4678	0.000867392
	A_70_P022691	1.0261	-1.18816	-2.36157	-1.8817	9.16496e-05
MAP1B	A_70_P004426	1.05049	-1.25981	-2.35311	-1.23125	2.35947e-07
PALM	A_70_P069501	-1.13937	-1.58205	-2.34927	-1.87328	4.45625e-11
COL1A1	A_70_P024621	-1.48295	-1.81416	-2.34807	-1.31915	0.000867392
	A_70_P066541	1.2241	-1.09059	-2.34389	-1.8329	1.2304e-07
	A_70_P037171	-1.01781	-1.33418	-2.34036	-1.99898	1.02146e-07
ITGA8	A_70_P058166	1.25532	1.06158	-2.33738	-1.21748	5.16116e-06
AIF1L	A_70_P057006	-1.16253	-1.28415	-2.33706	-1.16771	0.000150751
	A_70_P004686	-1.02153	-1.64374	-2.33286	-1.8052	1.6346e-11
BARX2	A_70_P041766	-1.21744	-1.87819	-2.33223	-2.26413	6.01095e-07
PCMTD2	A_70_P037071	-1.10264	-2.10075	-2.32323	-1.44992	3.89681e-07
CROT	A_70_P020376	-1.01903	-1.26388	-2.32221	-1.28837	0.00258042
C5orf13	A_70_P032631	-1.13575	-1.46762	-2.31682	-1.19283	1.36262e-05
GYPC	A_70_P042531	-1.17883	-1.58602	-2.31379	-1.61247	3.90066e-06
COLEC12	A_70_P007141	-1.04925	-1.63035	-2.3105	-1.51301	2.97327e-08
IRF2BP2	A_70_P021051	-1.13775	-1.90754	-2.30881	-2.15703	4.12925e-10
	A_70_P028731	-1.54746	-2.32881	-2.30338	-1.50271	9.75883e-07
CYP4V2	A_70_P029886	-1.03163	-1.48241	-2.29793	-1.27476	0.000230796
CTNNAL1	A_70_P039961	-1.05915	-1.45506	-2.29351	-2.03548	2.53186e-12
RAPGEF3	A_70_P010156	1.09189	-1.22687	-2.28426	-1.44905	1.86653e-09
ARMCX1	A_70_P037966	-1.04925	-1.76076	-2.28242	1.02621	1.44945e-07
	A_70_P043111	-1.01488	-1.37956	-2.27854	-1.00695	2.34805e-06
FAM83D	A_70_P069866	-1.42205	-1.63893	-2.27699	-1.79443	0.000823818
	A_70_P019051	-1.28755	-1.75042	-2.27327	-1.67007	9.35439e-05
RBMS2	A_70_P068426	-1.23734	-1.59428	-2.26933	-1.30991	0.000198745
CA11	A_70_P030391	-1.44852	-1.61536	-2.26862	-1.72642	0.000690866
ENOSF1	A_70_P056956	1.03342	-1.53137	-2.26702	-1.22867	2.49461e-06
ADD3	A_70_P038021	1.0434	-1.40723	-2.26032	-1.23953	1.81815e-06
PLEC1	A_70_P050501	-1.58136	-1.83223	-2.25542	-1.73147	0.000823591
COL1A2	A_70_P024221	-1.35692	-1.51667	-2.25143	-1.4496	0.00013557
PLLP	A_70_P062126	-1.1822	-1.2901	-2.2494	-1.88388	8.00279e-06
	A_70_P006526	-1.28155	-1.66446	-2.24907	-1.55185	1.56622e-06
LYPD5	A_70_P004846	-1.78488	-2.02276	-2.2484	-2.11576	0.017125
HSD11B2	A_70_P051181	2.04247	1.52359	-2.24444	-1.33508	0.000398256
AGXT2L2	A_70_P006271	1.28231	-1.61398	-2.24404	-1.23989	1.30815e-10
ZNF277	A_70_P046016	-1.18236	-1.59576	-2.24156	-1.62924	8.39015e-09
	A_70_P055766	-1.01778	-1.30914	-2.24123	-1.67067	1.34746e-06
MXRA7	A_70_P063966	1.03627	-1.40505	-2.23868	-1.6746	3.4227e-09
ARMCX2	A_70_P040686	-1.26498	-2.22018	-2.23754	1.01979	2.77873e-06
ABLIM1	A_70_P009626	-1.05531	-1.49346	-2.23587	-1.86221	2.28456e-06
GPR116	A_70_P031881	1.16199	-1.92906	-2.23403	-1.70867	4.30834e-09
DBN1	A_70_P039236	-1.16554	-1.43501	-2.2332	-1.29561	1.02381e-10
	A_70_P027176	-1.01455	-1.78193	-2.23303	-1.71433	7.812e-06
GOLIM4	A_70_P042681	1.07858	-1.47411	-2.23292	-1.74691	2.16278e-09
GRB7	A_70_P040181	-1.47838	-1.97621	-2.23284	-1.86283	1.55523e-05
CDC2L6	A_70_P069436	1.06515	-1.52633	-2.23156	-1.655	2.23921e-11
SGK269	A_70_P044536	-1.56542	-1.38104	-2.21624	-1.24477	0.00166009
ZSWIM7	A_70_P008226	-1.11784	-1.72467	-2.21147	-1.36281	1.74265e-05
ELN	A_70_P013266	-1.51843	-1.84537	-2.20468	-1.94889	1.05784e-07
	A_70_P058101	-1.12298	-1.55491	-2.20109	-1.88706	3.26523e-07
MAN1C1	A_70_P044061	-1.09386	-1.55154	-2.2007	1.08613	2.01863e-06
	A_70_P001171	1.20104	-1.31508	-2.19339	-1.17001	6.06907e-06
	A_70_P034476	1.13879	-1.50401	-2.19075	1.02622	3.69375e-08
POSTN	A_70_P003211	-1.26109	-1.82014	-2.19064	-2.0748	0.00126588
FILIP1L	A_70_P010736	-1.09017	-1.90262	-2.18953	1.03679	0.00334692
HSD11B2	A_70_P051181	2.11234	1.65034	-2.17195	-1.27588	0.000398256
CROT	A_70_P020376	-1.03018	-1.19531	-2.17102	-1.25823	0.00258042
N4BP2L1	A_70_P008656	1.10538	-1.77919	-2.16862	-1.57169	2.62815e-07
ANGPTL2	A_70_P011561	1.18214	-1.18841	-2.16575	-1.56736	7.02213e-06
INSIG2	A_70_P028226	-1.38391	-1.94367	-2.15171	-1.92764	0.00360935
STMN2	A_70_P005526	-1.46444	-1.79367	-2.15091	-2.15037	0.00020632
	A_70_P005121	-1.0379	-1.51765	-2.15051	-1.88718	8.69689e-08
ZNF652	A_70_P014411	1.21165	-1.56756	-2.14508	-1.24932	2.7135e-09
TXNIP	A_70_P016181	-1.26325	-2.0179	-2.14484	-1.54262	1.07494e-07
UNK	A_70_P055961	-1.21751	-2.11838	-2.14403	-1.53736	1.62909e-07
BCL11A	A_70_P064366	1.03904	-2.00139	-2.14238	-1.71305	5.10292e-09
RAB30	A_70_P064391	-1.12319	-1.57269	-2.13835	-1.73284	1.42657e-08
SAP30L	A_70_P008451	-1.34929	-1.76028	-2.13829	-1.44361	1.32611e-06
CAV1	A_70_P016516	-1.18467	-1.52764	-2.13539	-1.41085	1.34312e-05
MEST	A_70_P033441	1.03385	-1.4701	-2.13412	-1.64383	0.00354312
CTGF	A_70_P030476	1.4414	1.00957	-2.13282	-1.00702	1.8843e-05
	A_70_P038111	-1.15054	-1.33098	-2.12947	-1.70214	0.000874896
RASL11B	A_70_P053771	-1.28547	-1.94352	-2.12819	-1.61146	0.000376321
CRIP2	A_70_P027791	-1.17934	-1.38774	-2.12534	-1.65553	3.83381e-09
KRT79	A_70_P060511	-1.31184	-1.60056	-2.12345	1.05393	8.49576e-05
ACAD8	A_70_P045491	-1.28159	-1.53054	-2.12	-1.82355	0.000278545
ZC4H2	A_70_P027061	1.04707	-1.49725	-2.11759	-1.36048	3.63395e-05
DPYSL2	A_70_P003081	-1.2	-1.58473	-2.11318	-1.282	0.00140458
NFIB	A_70_P058226	1.00083	-1.42179	-2.10958	-1.52004	3.74219e-07
ABLIM1	A_70_P009626	-1.10348	-1.48111	-2.10453	-1.84398	2.28456e-06
	A_70_P037441	-1.30462	-1.95233	-2.09829	-1.7078	5.34024e-05
	A_70_P010846	-1.07051	-1.2493	-2.09744	-1.23616	3.0209e-06
PDE5A	A_70_P060651	-1.10867	-1.36204	-2.08942	1.0051	8.24195e-06
SPARC	A_70_P026756	-1.15321	-1.76028	-2.0852	-1.24188	2.66382e-07
TSC22D3	A_70_P045781	-1.1231	-1.09273	-2.08092	-1.54796	0.000108378
	A_70_P014691	-1.19305	-1.41396	-2.07888	-1.70008	7.66611e-05
SPTBN1	A_70_P014551	-1.30054	-1.51229	-2.06555	-1.89191	5.04082e-08
SEPP1	A_70_P003176	1.01055	-1.25649	-2.06536	-1.52279	1.55717e-07
LCE1B	A_70_P069511	-1.07823	-1.38017	-2.065	-1.96088	0.00617868
SEMA3G	A_70_P034356	1.21762	-1.36753	-2.06425	-1.25592	0.00017795
GPM6B	A_70_P016726	1.19952	-1.15343	-2.06278	-1.63675	1.26922e-05
IL11RA	A_70_P010416	-1.16043	-1.36205	-2.05714	-1.13463	6.23922e-05
C20orf108	A_70_P043551	-1.17144	-1.55033	-2.05288	-1.49728	5.52818e-08
GATM	A_70_P018861	-1.14398	-1.41415	-2.04778	-1.23054	0.000136504
	A_70_P064046	-1.00278	-1.31107	-2.04114	-1.82388	4.41932e-09
ITGB5	A_70_P026052	-1.35997	-1.72966	-2.03967	-1.62202	1.55609e-08
	A_70_P037101	1.32369	-1.11923	-2.0396	-1.31922	3.20399e-05
SEPP1	A_70_P003176	1.21544	-1.20423	-2.03605	-1.50019	1.55717e-07
MME	A_70_P069591	-1.20335	-1.48086	-2.03365	-1.17395	0.000104519
EHHADH	A_70_P061666	1.31439	-1.42319	-2.03252	1.65198	3.77786e-12
PTGS1	A_70_P012596	-1.24378	-1.62956	-2.02533	-1.58655	4.05128e-06
CLEC3B	A_70_P059161	-1.24891	-1.81482	-2.02523	-1.59637	8.41929e-08
TSC22D3	A_70_P045781	-1.0052	1.00143	-2.01872	-1.53255	0.000108378
	A_70_P053281	-1.02978	-1.3329	-2.01697	-1.20764	1.22008e-05
HOXD4	A_70_P037376	-1.34231	-1.73955	-2.01634	-1.82341	5.69772e-05
HEY1	A_70_P062316	2.014	-1.2754	-2.01523	-1.83353	4.89941e-11
TYRO3	A_70_P057296	-1.26707	-1.67523	-2.00928	-1.84758	1.16482e-10
	A_70_P005091	1.12477	-1.31212	-2.00926	-1.07733	8.63504e-06
	A_70_P032436	-1.04392	-1.293	-2.00895	-1.79153	2.6369e-05
	A_70_P052151	1.13258	-1.8607	-2.00339	1.00044	3.17342e-07
	A_70_P044906	1.28714	-1.02151	-2.00289	-1.42164	6.63795e-05
NPR2	A_70_P052551	-1.05499	-1.16306	-2.00181	-1.29985	0.00368864
	A_70_P040551	1.22102	-1.33801	-2.00169	-1.7361	1.99319e-07
LOX	A_70_P013386	-1.03945	-1.16665	-2.00109	1.24851	0.000513571
CTGF	A_70_P030476	1.59021	1.09818	-1.99722	-1.04248	1.8843e-05
FILIP1L	A_70_P010736	1.11525	-1.37738	-1.9911	-1.30144	0.00334692
	A_70_P032526	1.09683	-1.26208	-1.98922	-1.16514	7.65669e-06
GSTA4	A_70_P029746	1.11542	-1.18933	-1.98765	-1.77325	0.000278491
LOXL1	A_70_P036186	-1.27283	-1.33302	-1.98275	1.10979	0.000235505
LIMS2	A_70_P028821	-1.12857	-1.36793	-1.98122	1.01607	0.000714668
MAGED4	A_70_P018081	1.11496	-1.08332	-1.97937	1.17309	5.43272e-05
NFIB	A_70_P058226	1.06794	-1.50904	-1.97643	-1.51367	3.74219e-07
	A_70_P045416	1.0596	-1.18587	-1.97241	-1.18603	6.6851e-06
C13orf15	A_70_P024826	1.0505	1.03118	-1.96914	-1.82866	0.0205618
TRIM2	A_70_P066136	1.06984	-1.40239	-1.95661	-1.51943	0.000193018
FAM109B	A_70_P066846	1.22312	-1.37319	-1.95049	1.14501	2.09402e-05
	A_70_P069331	1.06354	-1.27294	-1.93942	-1.27926	1.69136e-05
METTL7A	A_70_P065386	1.23774	-1.19879	-1.93023	-1.07043	5.74991e-11
	A_70_P009511	1.18929	-1.27675	-1.92753	-1.71753	3.6463e-05
ICK	A_70_P057216	1.08537	-1.39311	-1.92659	-1.27647	1.14568e-07
AKR1C3	A_70_P053576	1.5995	1.06454	-1.91457	-1.73734	0.0174296
SPTBN1	A_70_P014551	1.1575	-1.21537	-1.90103	-1.85253	5.04082e-08
TMEM198	A_70_P054336	-1.09571	-1.61154	-1.89641	1.08721	6.77536e-07
TRIM2	A_70_P066136	1.08812	-1.28518	-1.89501	-1.54437	0.000193018
SPRY1	A_70_P013166	1.08681	-1.69175	-1.8918	-1.45664	2.31976e-05
COL5A2	A_70_P047846	-1.24261	-1.58105	-1.89148	1.06952	1.84811e-05
STX2	A_70_P038091	-1.01448	-1.40341	-1.88981	1.29715	5.90519e-10
QPCT	A_70_P041266	-1.43969	-1.71504	-1.87365	1.20165	2.26573e-05
TGFBR3	A_70_P069686	1.04683	-1.32579	-1.86714	1.5981	1.17569e-05
GOLSYN	A_70_P031486	1.0655	1.09608	-1.86461	-1.55741	0.000374936
HTRA3	A_70_P042371	-1.10449	-1.21435	-1.86161	1.11302	0.000482339
VEGFB	A_70_P035996	1.12259	-1.22955	-1.86104	-1.17123	1.96584e-05
ABLIM1	A_70_P009626	1.15116	-1.31721	-1.85881	-1.74327	2.28456e-06
GNB4	A_70_P058141	1.15017	-1.17485	-1.8547	-1.16331	1.14177e-05
TBC1D8B	A_70_P007081	1.05214	-1.42844	-1.85032	1.19265	3.5565e-07
STARD13	A_70_P042216	1.28372	-1.50178	-1.83979	-1.33369	2.84805e-09
TMEM140	A_70_P007546	-1.1478	-1.52075	-1.79602	1.38313	6.77125e-05
PPARG	A_70_P051021	1.54125	1.02386	-1.78556	1.02701	1.45448e-06
TTC8	A_70_P037036	1.27541	-1.11126	-1.78382	-1.05197	3.25515e-05
PDGFRB	A_70_P010476	-1.05073	-1.38572	-1.77557	1.26241	0.000166496
METTL5	A_70_P036076	1.15462	-1.24734	-1.77485	-1.27081	0.000139791
INPP5F	A_70_P026921	1.19099	-1.282	-1.77422	-1.19191	2.42357e-09
C16orf5	A_70_P033121	1.17848	-1.17913	-1.76816	1.04993	2.95238e-08
DKK3	A_70_P031886	1.16191	1.09329	-1.75869	-1.47957	0.000167682
EHD2	A_70_P039111	-1.06014	-1.27999	-1.70699	1.25086	4.94585e-06
MAP2K6	A_70_P042831	1.38973	-1.13234	-1.69145	1.16182	3.14345e-07
PER1	A_70_P002916	1.70198	1.30523	-1.69005	-1.27346	0.000538111
LRIG1	A_70_P005116	1.23448	-1.20898	-1.67722	-1.13271	0.000163543
NOL3	A_70_P011361	-1.18899	-1.4339	-1.66358	1.34617	4.75148e-08
PYGB	A_70_P012611	1.27724	-1.09964	-1.6533	-1.17538	4.05795e-05
RBBP4	A_70_P032846	-1.0575	-1.26702	-1.6414	1.23572	0.00132413
	A_70_P038961	1.36523	1.03245	-1.63988	-1.18162	0.010153
RPS6KA5	A_70_P040681	1.13484	1.26308	-1.61692	-1.19805	0.000475901
PYGB	A_70_P012611	1.27055	-1.08968	-1.60533	-1.17533	4.05795e-05
ECHDC2	A_70_P033456	-1.08596	-1.40741	-1.60313	1.35478	1.09271e-05
ACADSB	A_70_P054536	1.09247	-1.2723	-1.59203	1.33442	0.00245831
CDC25B	A_70_P020951	-1.21117	-1.44058	-1.5329	1.48929	3.54511e-07
CDKN1B	A_70_P027241	1.33402	-1.44616	-1.5297	-1.26856	9.36762e-08
BEND5	A_70_P007906	1.31932	1.1347	-1.51794	-1.06877	0.00313095
SPTLC2	A_70_P043931	1.48055	1.06151	-1.4442	-1.31777	0.00139712

## Sheet: Cluster 8 genes
Gene	Probe ID	Fold Change 1 hpi	Fold Change 3 hpi	Fold Change 6 hpi	Fold Change 24 hpi	FDR corrected p-value
CYP2F1	A_70_P023026	-1.06787	-1.37239	-2.45864	-29.23	7.90312e-12
CAP2	A_70_P048801	-5.62052	-10.7811	-22.875	-28.489	7.97059e-08
LOR	A_70_P023016	-2.053	-2.58669	-4.48817	-26.3468	2.47788e-07
IGFBP1	A_70_P016367	-2.78149	-6.03826	-8.3698	-23.3977	0.00019037
STMN2	A_70_P005526	-2.77272	-4.11273	-10.3655	-12.8936	0.00020632
GFRA2	A_70_P056061	-2.63295	-4.29442	-11.5239	-11.5419	0.0089538
CYP2B	A_70_P045486	1.14069	-1.17912	-1.79233	-9.33861	2.70831e-08
FLG	A_70_P000471	-1.64735	-2.46414	-4.81627	-8.60771	7.11356e-07
KRT1	A_70_P012886	-2.05992	-3.68151	-6.3061	-7.03003	7.12799e-07
FMO3	A_70_P019706	1.28598	-1.33561	-4.10463	-6.40534	1.45207e-06
LOC25845	A_70_P020126	-2.82157	-2.43998	-5.99074	-6.07373	3.45619e-06
ACAD8	A_70_P045491	1.50496	1.09571	-1.02979	-5.45322	0.000278545
FGF18	A_70_P067996	-1.1351	-2.0546	-4.1222	-5.1863	2.43001e-10
LY6G6E	A_70_P022976	-2.08087	-2.82998	-3.67316	-5.08368	4.02963e-12
SFRP2	A_70_P030776	1.12567	-1.28903	-2.51854	-5.08082	2.0429e-06
TAC1	A_70_P030231	2.28641	1.46715	-2.30791	-4.80618	1.35943e-07
TAC1	A_70_P030231	2.31466	1.47938	-2.20377	-4.74354	1.35943e-07
MYOC	A_70_P016651	-1.53778	-2.13488	-2.54483	-4.5647	1.55507e-09
KRTAP16-3	A_70_P060621	-2.60902	-3.23916	-4.05523	-4.4159	0.00167712
TMPRSS4	A_70_P044681	-1.86842	-2.13688	-3.32464	-4.41419	3.18328e-06
	A_70_P022946	-1.6123	-2.18045	-2.85883	-4.19136	1.35332e-07
	A_70_P007216	1.27432	-1.05699	-1.47214	-4.16594	2.59938e-06
CILP	A_70_P000166	-1.6449	-2.03459	-3.06837	-4.10188	1.24762e-07
CXCL14	A_70_P013006	-1.08023	-1.67449	-3.89793	-4.07967	7.18669e-14
	A_70_P057776	-1.66172	-2.24728	-2.97911	-4.07368	6.57545e-08
HBB	A_70_P061046	-1.34215	-2.33305	-3.72706	-4.05076	0.00011491
KIAA0748	A_70_P032441	1.94635	1.51049	1.47364	-4.03354	0.00271581
	A_70_P003056	-1.72203	-1.86257	-2.31167	-3.93024	3.54107e-05
COCH	A_70_P022796	1.13736	-1.31238	-2.38885	-3.82853	9.80652e-08
HEA3	A_70_P008511	-1.06249	-1.56181	-1.90627	-3.78404	1.72457e-07
MOGAT3	A_70_P065391	1.01813	-1.21493	-1.46715	-3.77624	0.00218934
OGN	A_70_P021211	-1.31253	-2.05567	-2.99625	-3.76707	1.9566e-05
MEG3	A_70_P037011	1.07516	1.34565	-1.30075	-3.75863	7.31991e-10
	A_70_P018801	1.03957	1.35358	-1.33847	-3.73593	1.59491e-07
STAR	A_70_P039532	-1.17827	-1.88318	-3.46549	-3.70267	0.000262164
STAR	A_70_P039532	-1.17378	-1.68688	-3.00287	-3.54157	0.000262164
FST	A_70_P016787	1.0097	1.37783	-1.06926	-3.47126	8.77156e-10
C1QTNF7	A_70_P019501	-1.2763	-1.57121	-2.70283	-3.46495	1.55378e-09
FST	A_70_P016787	-1.00252	1.37166	-1.06066	-3.39261	8.77156e-10
CCL26	A_70_P044801	-1.13446	-1.8063	-2.41385	-3.297	0.00353711
CCDC80	A_70_P068996	-1.63678	-2.2656	-3.16346	-3.26456	7.00883e-07
BRD2	A_70_P050641	-1.90404	-2.01471	-2.72527	-3.21373	1.2595e-08
LPL	A_70_P016916	1.64693	1.45588	-1.35501	-3.18871	1.4671e-05
	A_70_P046601	1.08029	-1.39689	-1.87508	-3.18499	2.27505e-06
	A_70_P048666	1.26586	-1.08867	-1.65849	-3.10206	4.59337e-07
AKAP12	A_70_P003841	-1.18514	-1.16881	-1.38149	-3.09781	0.000455654
BRB	A_70_P027536	-1.26488	-2.03942	-2.84142	-3.09596	0.0042915
PLN	A_70_P006071	1.25289	1.00368	-2.25591	-3.03754	4.45133e-08
FLG	A_70_P000471	-1.6146	-2.2992	-2.70307	-3.02769	7.11356e-07
MFAP4	A_70_P030596	-1.23534	-1.65971	-2.13339	-2.96906	2.76737e-08
TPPP3	A_70_P068476	-1.73923	-1.83058	-2.24845	-2.91913	4.94076e-06
PGDS	A_70_P039426	-1.21501	-1.66348	-1.86902	-2.91669	7.18709e-08
C1orf63	A_70_P052871	-2.56616	-2.19344	-2.05985	-2.91595	0.000233727
HSPA1A	A_70_P060956	-1.14904	-1.16539	-1.54673	-2.89378	1.50311e-05
IGLV@	A_70_P026381	-1.86287	-2.40935	-2.80589	-2.88383	6.78459e-06
LGALS7	A_70_P012911	1.21131	-1.96545	-2.30964	-2.87846	2.22126e-09
FOS	A_70_P001561	2.43348	-1.02704	-2.74524	-2.82997	0.000167463
DIRAS3	A_70_P005511	1.24792	1.48744	-1.40539	-2.80014	3.0209e-06
C4A	A_70_P033416	-1.73057	-2.34196	-2.02054	-2.79964	1.00973e-05
AKAP12	A_70_P003841	-1.16556	-1.02296	-1.2394	-2.79607	0.000455654
ACSBG1	A_70_P005826	-1.14511	-1.59027	-2.07862	-2.79031	1.13578e-05
ACSM3	A_70_P070561	1.09621	-1.06064	-1.85644	-2.78679	0.000695649
LTBP4	A_70_P054236	-1.26158	-1.55469	-1.94729	-2.74167	7.59955e-12
SLC39A10	A_70_P034421	-1.21015	-1.6861	-1.86554	-2.72556	8.51402e-07
	A_70_P041101	-1.55795	-1.74683	-1.98445	-2.68209	1.80681e-07
PON3	A_70_P006051	1.18185	1.01309	-1.45327	-2.68134	5.80393e-07
CLCF1	A_70_P000836	1.08637	-1.26416	-1.74507	-2.67284	0.00353026
JUN	A_70_P008081	1.3317	-1.83355	-2.22826	-2.6581	0.0108548
KRTAP6-2	A_70_P039181	-1.1152	-1.22714	-1.5198	-2.65774	0.0178693
FAM107B	A_70_P048506	-1.9034	-2.05476	-2.05809	-2.63101	0.00426088
DGAT2	A_70_P018836	-1.72241	-1.92284	-2.37968	-2.62736	0.000945607
SLC39A10	A_70_P034421	-1.06392	-1.61118	-1.66665	-2.60743	8.51402e-07
	A_70_P023106	-1.01843	-1.30928	-1.65234	-2.60463	6.37814e-07
SYT1	A_70_P008501	1.22526	1.06389	-1.80428	-2.6002	3.82559e-08
MYL1	A_70_P067806	-1.66493	-1.69345	-2.15593	-2.59608	0.00651793
	A_70_P033811	-1.69637	-2.13383	-2.48955	-2.58048	0.00016734
HSD17B13	A_70_P019746	1.65809	2.01339	1.9202	-2.57553	0.00182528
WIF1	A_70_P033341	1.03949	-1.10015	-1.22071	-2.57419	3.30233e-05
USP21	A_70_P012011	-1.70105	-1.81665	-2.34884	-2.55099	4.3033e-06
	A_70_P029001	1.01397	-1.34657	-1.92556	-2.54671	2.75203e-05
CDC6	A_70_P025936	-1.3302	-1.34006	-1.3586	-2.54045	4.79691e-06
MUC15	A_70_P011041	-1.11461	-1.36805	-1.81541	-2.53797	4.40411e-05
	A_70_P010556	1.04136	-1.19284	-2.06565	-2.49466	2.49593e-10
	A_70_P043661	1.08832	-1.11653	-1.56911	-2.45987	2.84477e-08
CLK1	A_70_P034246	-1.56054	-1.79881	-2.06641	-2.45484	2.08242e-06
GPC3	A_70_P048131	-1.34954	-1.82609	-2.07078	-2.44167	5.24822e-09
SLC39A6	A_70_P046701	1.11437	-1.88692	-1.90724	-2.44	1.36965e-06
LAMA2	A_70_P063116	1.09997	-1.3099	-2.37963	-2.41586	5.80353e-08
KRTAP16-1	A_70_P060481	-1.29352	-1.37245	-1.68492	-2.41456	0.000881882
	A_70_P032506	-1.18214	-1.24814	-1.68103	-2.40624	1.71071e-05
HBB	A_70_P061046	-1.3815	-1.5605	-2.02813	-2.40438	0.00011491
	A_70_P043566	-1.32796	-1.38871	-1.80946	-2.39729	5.68189e-05
SLC40A1	A_70_P071481	-1.4693	-1.7405	-1.83002	-2.39441	6.45331e-05
CROP	A_70_P053171	-1.43182	-1.57715	-1.87311	-2.39139	0.000326708
KIFC3	A_70_P022806	-1.00822	-1.34868	-1.76036	-2.3896	0.000670384
HEPHL1	A_70_P034606	-1.21483	-1.27387	-1.6166	-2.38571	1.93388e-05
CNKSR3	A_70_P053386	-1.23825	-1.44456	-2.29906	-2.38298	2.23437e-10
ATP2A1	A_70_P003636	1.14106	-1.17083	-1.69682	-2.37889	0.000647588
PDLIM3	A_70_P051846	-1.01491	-1.08739	-1.69745	-2.37338	2.77725e-07
D4S234E	A_70_P027006	-1.19671	-1.20741	-2.21745	-2.36701	0.000338138
TYR	A_70_P008181	-1.40005	-1.4959	-1.86219	-2.3592	7.24946e-06
SELENBP1	A_70_P046111	-1.30798	-1.47231	-1.68608	-2.35257	7.09764e-05
ASS1	A_70_P045391	-1.2274	-1.04273	-1.12234	-2.35088	0.010995
ENSA	A_70_P014206	-1.3802	-1.72102	-1.86746	-2.34059	0.000202804
KRTAP8-2	A_70_P060591	-1.50941	-1.60423	-1.78306	-2.33169	5.15415e-05
	A_70_P040416	-1.26971	-1.47267	-1.8129	-2.32841	2.86645e-08
LRRC15	A_70_P050546	-1.32758	-1.48695	-1.5802	-2.32155	5.14265e-07
	A_70_P064961	-1.104	-1.15331	-1.89324	-2.31625	0.00976688
AQP3	A_70_P026066	-1.3957	-1.22307	-1.48445	-2.31248	2.47249e-05
RORA	A_70_P009821	-1.21742	-1.57024	-2.04782	-2.30815	3.77539e-05
AQP3	A_70_P026066	-1.42528	-1.27058	-1.5084	-2.30465	2.47249e-05
RPL10	A_70_P056111	-1.50529	-1.64247	-2.09359	-2.294	0.000289664
EIF4A1	A_70_P016562	-1.5567	-1.94656	-1.48474	-2.29326	1.82665e-05
RORA	A_70_P009821	-1.15029	-1.29238	-1.68514	-2.28708	3.77539e-05
DSG4	A_70_P048976	-1.15769	-1.2659	-1.5163	-2.25907	8.81534e-09
PTN	A_70_P017906	-1.0692	-1.14931	-1.41086	-2.25836	0.000297906
HSPA1A	A_70_P060956	-2.01701	-1.7841	-1.89803	-2.25328	1.50311e-05
PEG3	A_70_P060791	1.02712	-1.32781	-2.02091	-2.2522	1.88979e-10
LEF1	A_70_P068132	-1.07039	-1.19218	-1.42876	-2.24915	1.91482e-07
TNNT1	A_70_P036576	-1.07911	-1.32022	-2.2361	-2.2443	0.000223564
RHBDL1	A_70_P010021	-1.00131	-1.1528	-1.95041	-2.2418	1.72859e-06
HSPB8	A_70_P027661	-1.044	-1.34452	-1.7658	-2.23181	5.31555e-09
	A_70_P070766	-1.27499	-1.48833	-1.73099	-2.22427	7.34778e-07
C3orf57	A_70_P005781	-1.34566	-1.48644	-1.80768	-2.22148	4.82296e-09
	A_70_P012916	-1.27752	-1.3126	-1.57484	-2.21922	9.24255e-07
HSPA14	A_70_P007916	-1.5353	-1.59158	-1.58003	-2.21746	0.00258996
ID4	A_70_P065491	-1.03709	-1.37517	-1.98099	-2.2135	7.2916e-07
KRTAP13-1	A_70_P015986	-1.36524	-1.40177	-1.69659	-2.21114	0.00527475
HSPA1A	A_70_P060956	-2.01017	-1.72429	-1.85337	-2.21099	1.50311e-05
KRTAP13-1	A_70_P015986	-1.31346	-1.43556	-1.62796	-2.20729	0.00527475
	A_70_P036136	-1.08494	-1.00593	-1.72892	-2.2044	0.000416109
MARVELD3	A_70_P002636	-1.06714	-1.18333	-1.46666	-2.19774	1.46267e-06
ZNF187	A_70_P035241	1.0437	-1.23311	-1.58912	-2.19502	0.00552686
KIAA1804	A_70_P013886	-1.19003	-1.61178	-1.76432	-2.19426	1.13826e-08
KIF26A	A_70_P069376	-1.28442	-1.37303	-2.12084	-2.18668	9.29179e-09
MAPT	A_70_P043726	-1.32819	-1.80862	-1.97252	-2.18592	0.00013929
SH3BGR	A_70_P004391	1.10538	-1.02015	-1.2613	-2.18155	7.66445e-06
IL1F10	A_70_P005926	-1.33659	-1.53279	-1.60525	-2.17751	0.00274266
CYP2D6	A_70_P048811	-1.01456	-1.32668	-1.84352	-2.17036	5.79151e-08
EIF4A1	A_70_P016562	-1.59154	-1.97478	-1.54602	-2.16827	1.82665e-05
KRT2	A_70_P015941	-1.28874	-1.43498	-1.69334	-2.16726	1.08534e-06
SPARCL1	A_70_P068516	1.11117	-1.07297	-1.42235	-2.16161	3.91751e-08
MKKS	A_70_P043691	-1.53504	-1.87201	-1.68879	-2.1603	0.00412791
GALT	A_70_P008246	-1.15399	-1.11215	-1.62631	-2.1591	0.00384253
S100A3	A_70_P013061	-1.05586	-1.24242	-1.44342	-2.15792	3.87497e-06
HSPA1A	A_70_P060956	-1.98449	-1.74997	-1.89278	-2.15511	1.50311e-05
KRTAP24-1	A_70_P060581	-1.20752	-1.22767	-1.5908	-2.14744	1.14479e-05
BAMBI	A_70_P030142	-1.34055	-1.43568	-1.54375	-2.14631	1.65944e-06
KRTAP1-1	A_70_P001681	-1.2293	-1.40432	-1.56822	-2.1427	0.000471597
HSPB1	A_70_P002846	-1.48148	-1.69816	-1.80606	-2.14039	2.3332e-06
PPM1K	A_70_P043346	1.03769	-1.43791	-2.10465	-2.13694	1.39114e-06
BMP7	A_70_P026591	-1.23913	-1.37089	-1.60928	-2.12842	1.76059e-05
ACTC1	A_70_P050491	-1.18794	-1.47077	-1.84644	-2.12511	3.73042e-06
CPB2	A_70_P006531	-1.08464	-1.29303	-1.6676	-2.12215	1.4813e-06
HOXC13	A_70_P002871	-1.23545	-1.29897	-1.69187	-2.12057	8.90711e-07
BAMBI	A_70_P030142	-1.30294	-1.4109	-1.50377	-2.11901	1.65944e-06
LEF1	A_70_P068132	-1.086	-1.15334	-1.31216	-2.11788	1.91482e-07
NRBP1	A_70_P067586	-1.49103	-1.3978	-1.40655	-2.11672	0.000174034
HOXC13	A_70_P002871	-1.15639	-1.31521	-1.6094	-2.11436	8.90711e-07
JUN	A_70_P008081	1.20881	-1.9057	-1.97651	-2.10936	0.0108548
	A_70_P066506	-1.28928	-1.432	-1.62469	-2.10768	8.83958e-05
PDZK1	A_70_P024976	-1.07852	-1.26127	-1.57655	-2.10688	4.54216e-05
RNF180	A_70_P069691	1.06575	-1.12221	-1.35975	-2.09078	4.75023e-09
GPRC5D	A_70_P000431	-1.14521	-1.35966	-1.53948	-2.08337	8.20317e-07
CLK4	A_70_P005481	-1.16496	-1.4518	-1.64062	-2.0809	1.96922e-07
KLF9	A_70_P066866	1.07292	-1.17546	-1.98481	-2.07744	5.17355e-06
	A_70_P057846	-1.58701	-1.86772	-1.90893	-2.07531	8.20172e-06
	A_70_P065991	-1.23809	-1.17749	-1.4431	-2.07354	1.09665e-05
BMP7	A_70_P026591	-1.20349	-1.3677	-1.59003	-2.05935	1.76059e-05
KRTAP6-1	A_70_P012716	-1.19924	-1.33037	-1.76859	-2.05851	0.0370822
KRTAP7-1	A_70_P060586	-1.29552	-1.35252	-1.63496	-2.05698	1.37891e-06
	A_70_P072051	-1.61021	-1.7163	-1.64444	-2.05376	2.53061e-05
KRTAP8-1	A_70_P003066	-1.20924	-1.30226	-1.5592	-2.05271	0.000194339
THBS4	A_70_P021121	-1.27844	-1.40031	-1.94211	-2.04765	0.000997629
AKAP12	A_70_P003841	-1.20377	1.01167	1.17582	-2.04755	0.000455654
IGF2	A_70_P029956	1.0044	-1.23381	-1.4758	-2.03877	7.20747e-05
BCAM	A_70_P037046	-1.05314	-1.25461	-1.65148	-2.03522	2.24096e-10
LAMB2	A_70_P046186	-1.06576	-1.43014	-1.89078	-2.0339	1.06406e-11
METTL11A	A_70_P061941	1.24322	-1.00306	-1.33257	-2.03314	0.000155373
SLC40A1	A_70_P071481	-1.25397	-1.36111	-1.59048	-2.03138	6.45331e-05
GSTA1	A_70_P016656	1.23239	1.16894	-1.36556	-2.02821	0.000294065
PADI4	A_70_P030051	-1.16417	-1.4193	-1.52354	-2.02759	0.000177359
PCDH7	A_70_P060876	-1.12742	-1.32406	-1.61606	-2.02666	5.79688e-05
PANK3	A_70_P014811	-1.18587	-1.26782	-1.47082	-2.02615	1.27878e-05
JUN	A_70_P008081	1.27533	-1.59434	-1.89686	-2.02546	0.0108548
IGF2	A_70_P029956	-1.04928	-1.22585	-1.47032	-2.02449	7.20747e-05
BMP4	A_70_P030206	-1.21331	-1.51015	-1.65552	-2.02419	0.000353117
COPZ1	A_70_P050466	-1.3854	-1.34985	-1.61832	-2.02371	5.18253e-05
	A_70_P063621	1.14648	1.0929	-1.7594	-2.02137	0.0010359
ELF5	A_70_P022991	1.02475	-1.12607	-1.54407	-2.02096	2.68261e-10
KRT34	A_70_P021816	-1.30879	-1.42864	-1.67874	-2.01969	5.65306e-06
LOC100134193	A_70_P066111	-1.8024	-1.97659	-1.61736	-2.01937	0.00208085
	A_70_P052561	-1.23733	-1.29355	-1.72618	-2.01852	2.1143e-09
ITGBL1	A_70_P046786	-1.36863	-1.79859	-1.7641	-2.01709	0.0259148
CLDN3	A_70_P068046	1.35749	-1.07144	-1.84956	-2.01573	5.85727e-05
KRT71	A_70_P015926	-1.23221	-1.3865	-1.60934	-2.01474	0.000429334
CTSF	A_70_P057162	-1.24878	-1.59972	-1.86875	-2.01245	8.87037e-11
PDZK1	A_70_P024976	-1.20821	-1.43718	-1.6859	-2.01172	4.54216e-05
	A_70_P031706	-1.00561	-1.29829	-1.42407	-2.01038	7.59711e-05
	A_70_P030621	-1.01332	-1.27818	-1.7148	-2.00923	0.000568555
KRTAP12-2	A_70_P005951	-1.05223	-1.12541	-1.43532	-2.00205	3.15077e-07
KRT83	A_70_P024031	-1.28807	-1.45485	-1.55335	-2.00108	0.00028556
PTPRU	A_70_P066186	-1.08361	-1.09037	-1.87134	-2.00022	3.40642e-08
GSTA1	A_70_P016656	1.16324	1.07085	-1.41372	-1.97413	0.000294065
PPM1K	A_70_P043346	1.40325	1.23481	-1.68119	-1.94952	1.39114e-06
JUN	A_70_P008081	1.69587	-1.09573	-1.67538	-1.93842	0.0108548
KLF4	A_70_P008666	1.18068	-1.31663	-1.59524	-1.90397	9.15175e-08
NDUFA4L2	A_70_P058876	1.05699	-1.12847	-1.62315	-1.90375	0.0315424
	A_70_P003611	1.0704	-1.01722	-1.32691	-1.8995	8.48526e-05
TRIM10	A_70_P037526	1.2139	1.36041	-1.33903	-1.89857	0.00100155
NTRK2	A_70_P040616	1.12577	-1.1125	-1.68151	-1.87103	0.000130728
NADSYN1	A_70_P047051	1.20789	1.28289	-1.34013	-1.86783	0.00406357
ACSS3	A_70_P036901	1.21541	-1.09108	-1.66346	-1.85826	1.03769e-05
APP	A_70_P016271	1.12015	1.19424	-1.41102	-1.85682	0.000945974
RGNEF	A_70_P052741	1.10485	-1.28048	-1.74303	-1.8374	2.78169e-09
MBP	A_70_P001556	1.11465	1.14728	-1.28964	-1.83563	0.000314398
CRTC1	A_70_P026296	-1.07955	-1.02283	1.23473	-1.82502	6.56536e-05
	A_70_P065901	1.11662	-1.02578	-1.48395	-1.82229	0.000291537
SLC7A5	A_70_P020476	1.06547	1.09879	1.14435	-1.7928	1.83503e-06
	A_70_P011021	1.14051	-1.06167	-1.34622	-1.78606	2.68629e-06
MBP	A_70_P001556	1.28415	1.38426	-1.10574	-1.76604	0.000314398
TGFB2	A_70_P031226	1.43018	1.16287	-1.01827	-1.76552	2.60176e-05
DUSP5	A_70_P048891	1.08092	1.37431	-1.15767	-1.76542	3.12675e-05
HSPA12A	A_70_P006596	1.01577	1.31162	1.09143	-1.76046	9.15265e-08
	A_70_P023621	-1.32145	1.4749	-1.23167	-1.74596	0.00164817
	A_70_P009486	1.19943	1.028	-1.16539	-1.72156	4.15087e-10
AOX2P	A_70_P048671	1.33529	-1.0643	-1.43068	-1.71289	0.000857914
EDNRB	A_70_P025906	1.13619	1.29473	1.05937	-1.70569	0.000275761
FRY	A_70_P069341	1.39944	1.0322	-1.63003	-1.69447	2.5372e-07
FGFR2	A_70_P027296	1.28598	1.04351	-1.49446	-1.6876	2.09076e-07
ZCCHC11	A_70_P038011	1.41122	-1.04524	-1.30268	-1.67856	0.00063534
TIAM1	A_70_P018561	1.20023	1.04816	-1.47398	-1.67783	0.0324556
MAPK1IP1L	A_70_P020091	1.04801	1.20324	-1.02886	-1.67365	2.35853e-06
CMTM5	A_70_P005556	-1.18329	1.29186	-1.42567	-1.62179	0.0382478
ACSL1	A_70_P043291	1.04206	1.27613	-1.19558	-1.62047	4.13921e-05
F3	A_70_P006161	1.53997	1.66762	-1.1672	-1.61186	0.000162428
SFRS5	A_70_P059536	1.25818	1.17061	-1.3696	-1.59228	0.0012977
EGLN3	A_70_P002691	1.30608	1.33217	-1.10416	-1.5646	1.90309e-06
CES1	A_70_P063792	1.39203	1.31316	-1.06177	-1.55466	0.00849762
FZD3	A_70_P025741	1.32677	1.02699	-1.15823	-1.55202	0.00539907
CES1	A_70_P063792	1.46855	1.20174	-1.03206	-1.52494	0.00849762
	A_70_P056051	-1.10473	1.32754	-1.28476	-1.51492	1.12879e-09
ATRX	A_70_P031741	1.04436	1.44356	-1.01039	-1.50072	0.0301464
	A_70_P015111	1.43437	1.35187	-1.01716	-1.46245	3.01861e-06
S1PR3	A_70_P009801	-1.47183	1.19649	1.38951	-1.43746	2.35173e-05
EGR1	A_70_P041731	1.46148	1.00606	-1.18546	-1.41675	1.15471e-06
MFNG	A_70_P038686	1.01272	-1.03822	-1.08491	2.05026	3.08908e-05
